# Supplementary material for: Anti-viral state segregates two molecular phenotypes of pancreatic adenocarcinoma: potential relevance for adenoviral gene therapy
Source: J Transl Med. 2010 Jan 29;8:10. doi: 10.1186/1479-5876-8-10 (PMC2845551; doi:10.1186/1479-5876-8-10)
Supplement: Additional file 2 — Expression levels of genes associated with IFN signaling. List of 112 probesets representing 76 genes associated with IFN signaling classified according to their predominant expression in either neoplastic or non neoplastic tissues. [file 1479-5876-8-10-S2.XLS]

## Sheet: data
Additional File 2: Expression of 112 probesets representing 76 genes associated with IFN signaling classified according to their predominant expression in either neoplastic or non neoplastic tissues.
symbol	gene_id	description	PDAC1	PDAC3	PDAC2	X-PDAC5	X-PDAC1	X-PDAC4	X-PDAC3	X-PDAC2	X-PDAC8	X-PDAC7	X-PDAC6	NORM3	NORM1	NORM2	CP1	CP3	CP2
upregulated
STAT5B	6777	signal transducer and activator of transcription 5B	7.94851	7.49595	7.70902	7.7685	8.24869	8.41429	7.88185	7.45826	7.38995	7.70088	7.62548	8.06191	7.93243	7.72268	7.8361	7.87697	7.75271
STAT5A	6776	signal transducer and activator of transcription 5A	8.18831	7.72167	8.09114	7.83804	8.61754	8.52748	8.07693	8.11938	7.7447	8.40734	8.34454	8.05736	7.85961	8.12296	7.82418	8.25881	8.2869
IFRD2	7866	interferon-related developmental regulator 2	9.13817	8.266	9.07289	8.79762	9.7335	9.89774	9.85637	10.1626	9.26765	9.29637	9.3433	9.19967	9.40118	9.40547	9.26419	8.80349	9.16885
ITPKC	80271	inositol 1,4,5-trisphosphate 3-kinase C	9.02001	8.26277	8.16392	8.12457	8.14494	8.18804	7.88184	8.07459	7.99113	8.42512	8.53655	7.55742	8.12457	8.46081	8.14945	8.08314	7.88223
IFNAR2	3455	interferon (alpha, beta and omega) receptor 2	8.10284	7.80157	7.84006	8.57931	7.90619	7.62187	7.85347	7.64021	7.65141	8.1222	7.93334	7.98845	7.57834	8.37172	8.07189	8.20594	7.78506
IRF2	3660	interferon regulatory factor 2	7.99163	7.72247	8.65853	8.87345	9.2598	8.60205	8.50485	8.45431	8.3217	7.85503	7.64751	7.99172	7.45809	7.73908	6.67194	6.7609	6.76323
IFNGR2	3460	interferon gamma receptor 2 (interferon gamma transducer 1)	10.2345	9.81781	10.4042	10.432	10.893	9.83206	10.1906	10.6778	10.305	9.81064	9.63614	9.57738	9.3417	9.82085	9.45632	8.79962	8.87201
IRF7	3665	interferon regulatory factor 7	8.13197	5.89517	8.12679	7.72176	8.46795	7.90235	8.85317	9.53929	8.04186	7.42428	8.24158	6.54328	6.41103	6.73583	6.17979	5.77118	5.67249
STAT6	6778	signal transducer and activator of transcription 6, interleukin-4 induced	10.2749	10.1146	9.67218	10.418	10.7759	10.9089	10.8063	10.7428	10.1583	11.0379	10.8608	9.79892	9.25213	9.13333	8.89684	9.13709	9.05519
IFI35	3430	interferon-induced protein 35	9.71117	9.45557	8.2742	8.62236	9.44108	9.7166	9.97737	9.80321	9.18389	8.34488	9.86516	7.89989	7.45185	7.82249	7.25477	7.19396	7.38986
ISG20	3669	interferon stimulated gene 20kDa	8.74487	9.527	9.31078	7.58023	9.85011	9.16541	8.2788	8.60773	8.29962	8.8992	8.96446	7.42614	7.22716	7.95407	7.37444	7.30189	7.07525
ISG20	3669	interferon stimulated gene 20kDa	8.63854	9.44742	9.53959	7.00481	9.83878	9.14077	8.24073	8.39844	8.20893	8.63426	8.76282	7.20324	6.13945	7.69139	6.71127	6.46453	6.18861
IFRG28	64108	28kD interferon responsive protein	7.72597	8.29469	8.17558	9.19266	9.112	8.18481	7.79566	8.56146	7.48953	7.57377	7.40122	7.21893	7.09013	7.20265	6.87499	6.97761	7.26616
ISGF3G	10379	interferon-stimulated transcription factor 3, gamma 48kDa	9.82817	10.4588	10.27	10.7745	10.3134	10.3112	9.74433	10.0983	9.58697	9.34108	9.47674	9.27023	8.49631	8.88672	7.94992	8.30258	8.61194
IFI27	3429	interferon, alpha-inducible protein 27	11.3443	12.0561	11.9632	12.3721	11.8626	12.5179	11.9922	12.3057	11.2066	9.61232	11.8066	8.97772	8.08194	9.16121	7.91728	8.10765	8.07553
OAS1	4938	2',5'-oligoadenylate synthetase 1, 40/46kDa	8.61959	9.80416	9.11743	9.66763	9.29702	8.74967	9.25802	9.65643	9.23263	8.36915	8.77435	7.05164	7.01004	7.30179	7.59455	7.30488	7.36515
OAS1	4938	2',5'-oligoadenylate synthetase 1, 40/46kDa	7.56479	8.59166	7.39182	8.25837	8.40851	8.30408	8.00991	8.47672	8.44391	7.52754	6.45789	5.60031	5.85319	5.57241	5.8664	5.58931	5.50143
IRF6	3664	interferon regulatory factor 6	11.4302	9.79556	10.4956	10.147	10.7091	9.46664	9.28264	10.3421	10.1024	9.97475	10.5362	8.87811	8.87629	8.56161	8.94313	9.37001	8.75719
STAT3	6774	signal transducer and activator of transcription 3 (acute-phase response factor)	10.518	10.3218	10.7116	10.5317	10.2039	10.2939	9.7889	9.54449	9.93435	10.3648	9.80938	9.84028	9.31134	9.27814	9.27705	9.32497	9.53753
STAT3	6774	signal transducer and activator of transcription 3 (acute-phase response factor)	9.65456	9.33651	9.70871	9.92062	9.90754	9.72176	9.40489	9.23581	9.61955	9.88228	9.11429	9.06986	8.96894	8.69609	9.03386	8.91258	8.85043
JAK1	3716	Janus kinase 1 (a protein tyrosine kinase)	9.90619	9.81201	10.086	9.9162	9.88196	10.4326	8.95849	9.61688	9.98174	9.86577	9.52294	9.28203	8.82819	8.62627	8.5384	8.32832	8.39612
GBP2	2634	guanylate binding protein 2, interferon-inducible	9.15433	8.9461	9.28831	9.71226	9.39738	8.89975	8.07215	8.77342	9.14525	8.51189	8.66312	8.49028	7.76971	7.79664	7.20365	7.34452	7.89688
IRF3	3661	interferon regulatory factor 3	8.37366	8.5985	8.94597	8.99995	8.72547	9.22233	8.70361	8.71878	9.15109	9.30692	9.00841	8.28135	8.25981	8.28614	8.2813	8.36101	7.88182
IL18	3606	interleukin 18 (interferon-gamma-inducing factor)	6.20839	6.00041	6.01739	5.99811	6.14629	7.45807	6.0293	6.04649	7.02482	6.38668	6.05139	5.45134	4.65871	4.88114	4.74582	5.62571	5.49967
PCK1	5105	phosphoenolpyruvate carboxykinase 1 (soluble)	3.99491	4.09062	4.08007	8.00344	11.3172	4.49986	3.96074	3.99294	7.65798	4.66603	4.24592	4.7095	4.77348	4.1191	4.09255	4.10762	4.07527
STAT6	6778	signal transducer and activator of transcription 6, interleukin-4 induced	10.2749	10.1146	9.67218	10.418	10.7759	10.9089	10.8063	10.7428	10.1583	11.0379	10.8608	9.79892	9.25213	9.13333	8.89684	9.13709	9.05519
OASL	8638	2'-5'-oligoadenylate synthetase-like	8.97184	9.12463	8.64084	8.29509	9.89395	9.1874	8.45701	8.8335	8.59384	7.75946	7.85323	7.53829	7.87816	8.01737	7.93743	8.25465	8.23821
STAT1	6772	signal transducer and activator of transcription 1, 91kDa	7.89497	7.80546	7.54493	7.14266	7.28368	7.90244	6.92503	7.12758	7.78128	6.55823	6.12077	6.82832	6.46695	6.50007	6.51128	6.74534	6.59599
STAT1	6772	signal transducer and activator of transcription 1, 91kDa	8.67094	9.97768	9.27384	7.4581	7.22921	8.56995	8.73847	9.11803	7.60173	8.27376	7.41436	6.56615	6.37597	6.95605	6.7541	6.74898	6.35154
STAT1	6772	signal transducer and activator of transcription 1, 91kDa	10.9295	11.0457	11.0786	9.84376	10.2718	10.8576	10.5176	10.7575	10.2286	10.2727	9.7709	9.75181	8.72766	8.52466	8.56078	9.07492	8.57581
PRKRA	8575	protein kinase, interferon-inducible double stranded RNA dependent activator	8.25691	9.13291	8.46286	8.42219	7.93423	8.6455	8.25691	8.14393	9.11004	8.14614	7.34179	8.1809	7.77146	8.09652	8.12697	7.63911	7.71889
IRF8	3394	interferon regulatory factor 8	7.89378	9.60401	8.21464	7.50562	7.9227	7.58708	7.52473	8.05328	8.47885	8.31984	7.36262	7.9327	7.05691	7.86539	7.74552	7.09931	7.54415
IFIT5	24138	interferon-induced protein with tetratricopeptide repeats 5	7.81568	7.96839	7.50289	6.3659	7.51949	7.07167	7.66759	7.3113	6.00033	6.57673	6.62139	6.67786	6.79234	6.81202	6.00154	6.76071	6.46535
IFIT1	3434	interferon-induced protein with tetratricopeptide repeats 1	9.74241	9.89016	9.12929	5.51058	8.55484	8.64253	8.64331	8.73052	5.94751	6.09166	5.70827	7.77327	6.82497	7.41384	6.65518	6.77119	6.63095
IFIT5	24138	interferon-induced protein with tetratricopeptide repeats 5	8.21251	8.60334	7.69562	6.89022	7.88667	7.58132	8.40248	7.66441	6.64092	7.25215	7.06395	7.57888	7.29184	7.96847	7.27806	7.37289	6.69917
IFI44L	10964	interferon-induced protein 44-like	8.699	9.47819	8.65222	7.5089	7.43234	8.15802	8.82017	9.54853	5.77705	6.31494	5.64337	6.4261	6.18379	7.03432	6.75781	6.84561	6.43451
G1P3	2537	interferon, alpha-inducible protein (clone IFI-6-16)	10.9485	10.5598	11.3129	9.23892	8.18635	9.40824	9.09801	10.0993	7.30287	7.81374	7.62379	8.1784	7.40313	8.5436	8.16458	7.25594	7.4727
IFITM1	8519	interferon induced transmembrane protein 1 (9-27)	11.0841	11.8313	11.6847	10.5345	10.6688	10.4844	11.7799	11.2199	8.76345	8.30818	8.79849	10.0393	8.90802	9.97446	8.69365	9.17727	8.79259
IFITM1	8519	interferon induced transmembrane protein 1 (9-27)	11.2957	11.8294	12.1314	10.5255	10.4258	10.0478	11.7668	11.1131	8.25136	6.99088	6.91353	10.4282	9.07615	10.2913	8.48851	9.02969	8.65957
IFI30	10437	interferon, gamma-inducible protein 30	11.8375	10.2527	11.6847	9.46441	9.54866	10.1428	9.82878	10.5052	9.09761	9.13581	9.72718	9.96017	9.39855	10.3832	9.33077	9.3397	8.92039
IFIT3	3437	interferon-induced protein with tetratricopeptide repeats 3	9.54503	9.16814	9.01389	7.57671	8.33636	8.36176	8.39649	8.32515	7.45505	7.52164	7.97596	8.07256	7.9558	8.04145	7.97419	8.0889	8.05546
GBP1	2633	guanylate binding protein 1, interferon-inducible, 67kDa	8.99648	9.11263	9.56248	7.15352	7.75811	7.3712	6.3477	7.07704	5.80955	6.96971	5.85669	7.70938	6.50139	6.79672	5.67569	5.87324	4.68746
GBP1	2633	guanylate binding protein 1, interferon-inducible, 67kDa	6.67751	7.22607	7.17097	5.50928	6.0881	6.57093	5.22046	5.67052	4.76561	5.57069	5.21747	5.7415	4.97777	5.60363	4.75161	5.04395	4.88408
IRF1	3659	interferon regulatory factor 1	8.80554	8.26012	8.89558	8.15867	8.51428	7.93026	7.88744	7.63534	8.00613	7.59573	7.63233	8.02152	7.38908	8.16533	7.75307	7.83759	7.2801
IFI44	10561	interferon-induced protein 44	8.83757	8.67528	8.86338	7.51138	8.17803	9.24664	8.65869	9.26125	7.6327	7.53618	6.90953	7.076	5.99002	6.81385	6.31914	6.21268	5.57697
MX1	4599	myxovirus (influenza virus) resistance 1, interferon-inducible protein p78 (mouse)	11.4776	11.0781	11.0085	8.95933	9.19453	10.7261	11.2798	11.3943	8.67721	9.27441	8.42403	8.34241	7.92734	7.76534	7.62611	7.63059	7.13018
STAT1	6772	signal transducer and activator of transcription 1, 91kDa	9.63531	9.85718	9.1581	8.74333	9.01721	9.62487	9.28808	9.35479	8.92032	9.06013	8.24518	8.40017	7.3537	7.4303	6.94599	7.57945	6.98344
STAT1	6772	signal transducer and activator of transcription 1, 91kDa	8.6398	8.69968	8.11635	7.95798	8.12923	8.68089	8.17256	8.43638	8.58121	7.85636	7.47627	7.71536	7.74611	7.70125	8.00035	7.94363	8.02154
IFIH1	64135	interferon induced with helicase C domain 1	7.64079	8.27263	7.84682	7.05962	7.87888	8.07223	7.23908	7.83	6.88876	5.99779	6.45736	6.1179	6.05213	5.84389	5.80621	5.9511	5.79624
G1P2	9636	interferon, alpha-inducible protein (clone IFI-15K)	11.3058	11.6898	11.2732	9.69792	11.0432	10.9665	10.7568	11.4471	9.66148	10.2391	9.33718	8.09173	7.61998	7.95952	7.56206	7.26568	7.77369
OASL	8638	2'-5'-oligoadenylate synthetase-like	9.20514	9.6986	8.8649	8.10773	9.47249	9.08595	8.52912	8.98744	8.56135	8.04305	7.84561	6.62268	7.22307	6.91412	6.92402	7.16207	7.27538
OAS3	4940	2'-5'-oligoadenylate synthetase 3, 100kDa	8.62523	8.87276	8.14979	8.18444	8.78179	9.33372	8.90537	9.6844	8.15726	8.31639	6.90027	6.74804	7.10308	6.84842	7.28368	7.17821	7.3528
IFI44	10561	interferon-induced protein 44	6.55801	8.01902	7.54424	7.08034	6.67172	7.1377	6.75839	7.33037	7.01413	6.35736	5.85309	6.02464	5.92179	6.00462	5.8373	6.15468	6.11563
OAS2	4939	2'-5'-oligoadenylate synthetase 2, 69/71kDa	8.6842	9.09434	8.23148	8.67347	7.81152	8.74179	8.17905	8.48898	7.09921	7.07195	7.12927	6.87039	7.10859	6.86881	6.83063	7.15906	7.1393
STAT1	6772	signal transducer and activator of transcription 1, 91kDa	5.39023	5.33713	4.9986	5.23576	5.50702	5.81011	5.26895	5.30572	5.86903	4.89838	4.83749	4.78731	4.72799	4.9282	5.16174	4.99714	5.08654
MX2	4600	myxovirus (influenza virus) resistance 2 (mouse)	9.90653	10.017	9.93393	7.63974	8.16269	8.60421	10.269	9.60247	8.08237	8.55167	9.09937	7.63916	8.03231	7.63024	7.77581	7.68815	7.76117
IFI16	3428	interferon, gamma-inducible protein 16	8.07415	8.3012	8.12643	7.19747	7.62085	6.67031	7.90234	7.6574	6.35293	5.66561	6.47615	6.83958	5.32273	6.74055	5.46669	5.3883	5.66542
IFI16	3428	interferon, gamma-inducible protein 16	9.5287	10.2015	10.351	9.30933	9.79048	9.35786	10.0774	10.2956	8.5236	8.28388	8.97909	9.05022	7.56811	9.34024	6.58718	7.49165	6.57824
IFI16	3428	interferon, gamma-inducible protein 16	8.79779	9.47431	9.65939	8.40663	9.23478	8.77265	9.4943	9.60982	7.88849	7.62986	8.52769	8.33784	6.72329	8.63411	5.87869	6.21187	5.62585
IFITM2	10581	interferon induced transmembrane protein 2 (1-8D)	11.6535	11.4161	11.8687	10.9096	11.1404	11.036	12.1502	11.2517	10.587	10.9337	10.766	10.7625	9.65092	10.6079	9.55859	9.38044	9.30756
IFITM3	10410	interferon induced transmembrane protein 3 (1-8U)	12.9195	12.5908	13.0649	12.284	12.3343	12.3428	12.9232	12.6099	11.4348	11.8858	11.6914	11.824	11.2445	11.6779	11.1661	10.8329	10.7793
downregulated
JAK2	3717	Janus kinase 2 (a protein tyrosine kinase)	4.59136	4.72932	4.5191	4.98796	4.98027	4.88553	4.72932	5.41193	4.81893	4.47797	4.34194	5.13477	4.70129	4.8445	4.62421	4.72932	4.82913
JAK2	3717	Janus kinase 2 (a protein tyrosine kinase)	6.55024	6.64244	6.74388	6.66159	6.61334	6.65746	6.18016	7.15034	6.91485	5.80843	6.00238	6.92613	6.26569	7.08839	6.46043	6.56415	6.44714
IFRD1	3475	interferon-related developmental regulator 1	7.29668	7.35253	7.04222	6.68717	6.44261	6.00142	6.6542	6.37658	6.69545	6.53829	7.05936	8.45498	7.77021	8.18492	7.73697	8.19009	8.22679
OAS2	4939	2'-5'-oligoadenylate synthetase 2, 69/71kDa	7.40623	7.47657	7.10876	7.28992	7.1922	7.39469	7.12914	7.10361	6.9766	7.07114	6.97942	6.94138	7.63647	7.36034	7.65919	7.70169	7.56531
STAT2	6773	signal transducer and activator of transcription 2, 113kDa	6.82379	6.75275	6.90284	6.8652	7.08765	7.21838	6.94384	6.98706	6.79851	6.9932	6.84677	7.31922	7.50895	7.59547	7.74372	7.88597	7.92507
IFNA6	3443	interferon, alpha 6	5.10481	4.97018	5.22568	4.73421	4.90598	4.80749	4.82745	4.89254	4.75922	4.87012	5.05563	4.93565	5.36169	5.15112	5.25314	5.46841	5.25452
IFIT2	3433	interferon-induced protein with tetratricopeptide repeats 2	8.20802	7.38577	7.45949	7.08146	7.31272	7.01433	7.02247	6.85037	6.83523	6.45276	6.59879	7.65231	7.82177	7.85348	7.70713	8.16295	8.0081
IFRD1	3475	interferon-related developmental regulator 1	6.90593	7.25102	6.71712	6.73545	6.71026	6.83978	6.53361	6.48399	7.08535	6.98	5.58476	7.40961	7.40054	7.807	7.51126	7.39852	7.92883
STAT4	6775	signal transducer and activator of transcription 4	6.96305	6.4239	6.9864	6.12188	5.85889	5.87435	5.80434	5.83858	5.89379	5.98171	6.07805	7.12934	6.90962	7.5995	7.19643	7.4341	6.96499
IRF4	3662	interferon regulatory factor 4	3.35907	3.29982	3.3531	3.35836	3.36	3.42082	3.24815	3.33817	3.32151	3.35649	3.41055	3.48695	3.42077	3.5728	3.35408	3.36	3.37532
IL6	3569	interleukin 6 (interferon, beta 2)	7.38193	5.65598	6.62756	5.23224	5.28859	5.22468	7.26146	6.15362	5.16079	5.64099	5.37781	7.01049	6.43473	7.83615	6.86397	6.6541	6.7505
IFIM1	64135	interferon induced with helicase C domain 1	3.89104	4.11599	4.11534	4.26015	4.17477	3.9888	4.0025	3.84924	3.81698	4.02968	4.02479	4.00416	3.86838	4.32714	4.02968	4.03893	3.95921
IFNAR2	3455	interferon (alpha, beta and omega) receptor 2	7.18622	6.81656	6.78198	7.20781	6.94885	6.79656	6.88091	6.92788	6.92413	7.15897	7.13054	6.68037	6.74983	6.65044	7.12355	6.6929	6.91622
PCK2	5106	phosphoenolpyruvate carboxykinase 2 (mitochondrial)	6.93548	7.60471	7.36937	8.83314	7.49543	8.04284	7.73856	7.48762	6.87936	7.34036	8.65141	7.89838	7.69274	7.78457	7.65194	8.03173	8.13279
PRKRIR	5612	protein-kinase, interferon-inducible double stranded RNA dependent inhibitor, repressor of (P58 repressor)	8.35782	9.36557	8.30222	7.98415	8.98936	9.0461	8.28662	8.3885	9.07649	8.84698	8.51068	9.05881	9.11691	9.06978	8.20888	8.93155	8.71777
IRF4	3662	interferon regulatory factor 4	6.83218	6.55137	6.62125	6.47003	6.21096	6.02694	6.18672	6.06191	6.19501	6.50235	6.3825	6.80258	7.07608	7.03162	6.9751	7.15078	7.18675
IL6	3569	interleukin 6 (interferon, beta 2)	7.38193	5.65598	6.62756	5.23224	5.28859	5.22468	7.26146	6.15362	5.16079	5.64099	5.37781	7.01049	6.43473	7.83615	6.86397	6.6541	6.7505
IFIH1	64135	interferon induced with helicase C domain 1	7.64079	8.27263	7.84682	7.05962	7.87888	8.07223	7.23908	7.83	6.88876	5.99779	6.45736	6.1179	6.05213	5.84389	5.80621	5.9511	5.79624
IFNAR2	3455	interferon (alpha, beta and omega) receptor 2	7.18622	6.81656	6.78198	7.20781	6.94885	6.79656	6.88091	6.92788	6.92413	7.15897	7.13054	6.68037	6.74983	6.65044	7.12355	6.6929	6.91622
PCK2	5106	phosphoenolpyruvate carboxykinase 2 (mitochondrial)	6.93548	7.60471	7.36937	8.83314	7.49543	8.04284	7.73856	7.48762	6.87936	7.34036	8.65141	7.89838	7.69274	7.78457	7.65194	8.03173	8.13279
PRKRIR	5612	protein-kinase, interferon-inducible double stranded RNA dependent inhibitor, repressor of (P58 repressor)	8.35782	9.36557	8.30222	7.98415	8.98936	9.0461	8.28662	8.3885	9.07649	8.84698	8.51068	9.05881	9.11691	9.06978	8.20888	8.93155	8.71777
IRF4	3662	interferon regulatory factor 4	3.35907	3.29982	3.3531	3.35836	3.36	3.42082	3.24815	3.33817	3.32151	3.35649	3.41055	3.48695	3.42077	3.5728	3.35408	3.36	3.37532
IFNGR1	3459	interferon gamma receptor 1	9.54357	8.94587	9.4463	8.44428	8.70685	9.34684	8.34926	8.0208	9.21115	9.28976	8.85697	9.11335	8.26407	9.33664	7.83799	8.65545	8.19516
IFNGR1	3459	interferon gamma receptor 1	9.66021	8.92282	9.54312	8.48869	8.71685	9.36863	8.53003	8.13257	8.91999	9.34899	9.60548	9.34926	8.61292	9.4757	8.60176	8.67133	8.56118
IRF4	3662	interferon regulatory factor 4	6.59005	6.04127	6.6161	6.73648	6.61178	6.7531	6.64057	6.53575	6.34025	6.73648	6.95522	6.65048	7.15264	7.32465	7.52402	7.20539	7.33335
IFNAR1	3454	interferon (alpha, beta and omega) receptor 1	6.3761	5.98698	6.46252	6.93812	6.12614	6.26727	6.22927	6.3892	6.52611	6.27387	6.89621	6.60551	6.94901	6.90324	7.00376	7.15623	7.00056
IFNA7	3444	interferon, alpha 7	6.02322	5.81251	5.87397	5.84533	6.22801	6.19975	5.95156	5.99788	6.1141	6.05419	6.14274	6.0206	6.39312	6.16973	6.64166	6.55504	6.66375
IFNA5	3442	interferon, alpha 5	3.71966	3.84338	3.65525	3.74938	3.80575	3.89901	3.66932	3.76584	3.77339	3.72288	4.07793	3.80945	4.21138	3.89777	4.27641	4.30454	4.02748
JAK3	3718	Janus kinase 3 (a protein tyrosine kinase, leukocyte)	4.62186	4.47548	4.61852	4.72653	4.68777	4.86642	4.56995	4.4325	4.58064	4.87493	4.55724	5.07303	5.0164	4.9242	5.32156	5.4507	5.34018
IFNG	3458	interferon, gamma	4.85508	4.85931	4.7369	4.95857	5.03697	4.98219	4.87681	4.89011	4.8529	5.046	5.00309	5.14326	5.33227	5.42458	5.56493	5.45885	5.45148
IFNW1	3467	interferon, omega 1	5.69514	5.30261	5.48813	5.65478	5.60176	5.60033	5.50618	5.65178	5.50881	5.67404	5.76136	5.84534	6.00895	5.98973	6.3093	6.17873	6.5159
IFNB1	3456	interferon, beta 1, fibroblast	5.52323	5.49855	5.0754	5.32691	5.21122	5.29648	5.24333	4.76794	5.07929	5.25661	5.3838	5.88165	6.15487	6.48881	6.30118	6.52549	6.69135
STAT2	6773	signal transducer and activator of transcription 2, 113kDa	6.84415	6.83126	6.74722	6.71524	6.60447	6.90976	6.69374	6.72303	6.52012	6.76672	6.48415	6.89441	6.79672	6.71001	6.52121	6.98746	6.78627
JAK3	3718	Janus kinase 3 (a protein tyrosine kinase, leukocyte)	5.43623	4.94494	5.07793	5.57217	5.44496	5.52826	5.49902	5.48607	5.45944	5.43754	5.47065	5.81604	5.55415	5.62682	5.87052	6.16788	5.88161
IFNA13	3447	interferon, alpha 13	6.5684	6.11768	6.48096	6.08197	6.39638	6.66949	6.39604	6.2045	6.48952	6.40329	6.78226	7.07046	7.34914	7.78511	7.77127	7.16931	7.6666
IRF2BP1	26145	interferon regulatory factor 2 binding protein 1	8.62739	8.86545	8.74412	8.48177	9.03421	9.27926	8.72501	8.83947	8.8529	8.98618	9.26939	9.63243	9.83516	9.73612	9.90785	9.79804	9.84619
IFNA2	3440	interferon, alpha 2	4.35955	4.08872	4.22947	3.98531	4.22947	4.18337	4.17524	4.09395	4.34868	4.25294	4.2481	4.1355	4.37103	4.17445	4.88865	4.34195	4.67749
IRF5	3663	interferon regulatory factor 5	8.08677	7.08431	7.34813	7.50522	7.51826	7.70717	7.5114	7.33825	7.61878	7.8817	7.59942	7.59848	7.98726	7.91445	8.24142	8.17243	8.20601
IFNA21	3452	interferon, alpha 21	6.15956	5.51611	5.95026	6.00698	6.30897	6.35762	6.19876	6.00749	6.12141	6.20639	6.34491	5.93919	5.97104	6.52538	6.68978	6.61362	6.4481
IRF5	3663	interferon regulatory factor 5	6.6404	6.21096	6.39325	6.34428	6.51213	6.66934	6.31853	6.60325	6.29482	6.59379	6.41595	6.47682	6.51213	6.99435	6.85	6.81479	6.73277
IFNA4	3441	interferon, alpha 4	5.20347	5.0217	5.40246	4.95789	5.48251	5.54273	5.47618	5.54252	5.28785	5.48251	5.58996	5.50967	5.62901	5.65535	5.73524	6.06571	5.87496
JAK3	3718	Janus kinase 3 (a protein tyrosine kinase, leukocyte)	7.37758	7.14766	6.97018	7.35301	7.28013	7.18839	7.10554	7.22259	7.2481	7.16099	7.2208	7.41579	7.72394	7.83261	7.92886	7.99003	8.0361
RNASEL	6041	ribonuclease L (2',5'-oligoisoadenylate synthetase-dependent)	7.14283	6.55122	6.96726	6.9992	7.11822	6.94058	6.68276	6.89541	6.77007	6.78248	6.77451	7.27269	6.9222	7.05341	7.17882	7.5127	7.24116
IFNA10	3446	interferon, alpha 10	4.99127	4.64385	4.98793	4.95201	4.98126	5.0758	4.83936	4.95157	4.93313	5.04965	5.13229	5.02023	5.04885	4.98732	5.09285	5.09818	4.99115
IFNA8	3445	interferon, alpha 8	3.53182	3.61156	3.53664	3.52722	3.58939	3.58305	3.58939	3.54495	3.51016	3.69995	3.70585	3.64945	3.58601	3.52767	3.62374	3.64351	3.97092
IFNA1	3439	interferon, alpha 1	4.08274	4.001	4.24751	4.2869	4.04646	3.9602	4.0393	3.92489	4.04126	4.09011	3.98391	4.19634	4.08274	4.08274	4.1478	4.23817	4.65414
STAT5B	6777	signal transducer and activator of transcription 5B	6.5064	6.27256	6.55477	6.67879	7.02209	6.94876	6.44493	6.63403	6.61038	6.83854	6.33128	6.64196	6.63403	6.6293	7.06624	6.97188	6.74345
STAT5B	6777	signal transducer and activator of transcription 5B	6.10101	6.50862	6.16749	6.44958	6.91272	7.04588	6.42131	6.62661	6.7426	6.73146	6.3427	6.28882	6.51495	6.54221	6.67327	6.68457	6.93551
IFNA17	3451	interferon, alpha 17	6.82075	6.69263	6.31561	6.73242	7.26	7.33292	6.97938	7.04877	7.01906	7.22631	7.27501	6.8296	7.06664	7.06664	7.11878	7.56349	7.63791
IFNA16	3449	interferon, alpha 16	4.3475	4.08784	3.8949	4.34814	4.42168	4.44584	4.28767	4.44109	4.4068	4.35099	4.51856	3.97298	4.55648	4.67734	4.5189	4.75741	4.48394
IFNA14	3448	interferon, alpha 14	4.96537	4.9817	4.85558	5.1081	5.07797	5.10741	5.07225	5.07797	5.07797	5.07797	5.21276	4.68636	5.12857	4.97048	5.36815	5.30384	5.24076
