# Supplementary material for: Anti-viral state segregates two molecular phenotypes of pancreatic adenocarcinoma: potential relevance for adenoviral gene therapy
Source: J Transl Med. 2010 Jan 29;8:10. doi: 10.1186/1479-5876-8-10 (PMC2845551; doi:10.1186/1479-5876-8-10)
Supplement: Additional file 4 — Differentially expressed genes in MxA-positive xenografts vs Mxa-negative xenografts. List of 935 differentially expressed genes. [file 1479-5876-8-10-S4.XLS]

## Sheet: Foglio2
Additional File 4: Differentially expressed genes in MxA-positive xenografts vs Mxa-negative xenografts
symbol	gene_id	description	PDAC1	PDAC3	PDAC2	X-PDAC5	X-PDAC1	X-PDAC4	X-PDAC3	X-PDAC2	X-PDAC8	X-PDAC7	X-PDAC6	NORM3	NORM1	NORM2	CP1	CP3	CP2			P
genes upregulated in MxA positive xenografts						Xeno MxA+					Xeno MxA-
PSMB9	5698	proteasome (prosome, macropain) subunit, beta type, 9 (large multifunctional protease 2)	9.44797	10.5471	9.56034	9.43205	8.67579	8.27033	9.52172	8.74243	7.13578	7.94914	7.83738	8.43383	6.86829	7.61294	6.68154	7.09089	6.94984	7.47623	6.96241	0.0136719
UIP1	55559	26S proteasome-associated UCH interacting protein 1	6.66921	7.07711	6.41814	7.52445	6.51202	6.87064	6.95897	6.86315	6.36372	6.40396	6.57702	6.37851	6.37149	6.86774	6.56521	6.35058	6.5348	8.39097	7.4191	0.0359985
PSMB8	5696	proteasome (prosome, macropain) subunit, beta type, 8 (large multifunctional protease 7)	9.94467	10.5042	9.44113	10.3833	9.60822	9.77432	9.99443	10.1776	9.14798	9.25844	9.29727	8.58722	7.54087	7.94621	7.19031	7.43863	7.06134	8.71379	7.85613	0.00401254
HLA-DRA	3122	major histocompatibility complex, class II, DR alpha	12.2204	10.1054	11.7315	7.55941	8.3607	7.14873	10.7966	10.4204	6.06597	6.38868	6.81658	11.5758	9.45922	11.2282	9.5094	10.0472	9.04236	6.2486	9.74626	0.0283308
HLA-DRA	3122	major histocompatibility complex, class II, DR alpha	12.2197	10.1774	11.5642	7.35311	8.01763	7.20627	10.8599	10.4995	5.94517	6.8242	6.70546	11.7173	9.91777	11.5046	9.57629	10.2504	9.21396	5.57501	9.93964	0.0410387
HLA-DRB1	3123	major histocompatibility complex, class II, DR beta 1	12.9481	11.2428	12.2957	9.7951	10.4923	9.7823	12.6462	12.3394	6.56974	9.03978	8.5317	12.0737	10.4836	11.8219	10.3553	10.4749	9.93358	6.13355	11.3648	0.0322698
HLA-DRB1	3123	major histocompatibility complex, class II, DR beta 1	12.7273	10.9241	12.1151	9.4819	10.1602	8.71323	12.2604	11.9613	6.32185	8.51116	7.34038	11.6961	9.97888	11.3475	9.66551	10.0229	9.19935	6.39081	10.8077	0.0173585
HLA-DRB5	3127	major histocompatibility complex, class II, DR beta 5	12.8453	11.3924	11.8815	9.89482	10.1069	9.46155	12.3943	11.8714	7.69596	9.18528	8.66265	11.6909	10.2296	11.4037	10.122	10.185	10.0184	7.94781	11.2223	0.0220691
HLA-B	3106	major histocompatibility complex, class I, B	12.7005	13.0291	12.6699	12.477	13.356	12.5618	12.751	12.6782	11.6027	12.0525	10.9321	11.4586	10.8482	11.555	10.4762	10.345	9.95958	10.5426	11.8685	0.0430279
HLA-F	3134	major histocompatibility complex, class I, F	12.2148	12.6817	11.8489	11.5567	12.5376	11.5816	11.8265	11.611	10.8277	11.1523	10.7888	10.8536	9.93284	10.5832	9.6966	9.51208	9.35796	9.76324	10.9463	0.00634072
HLA-F	3134	major histocompatibility complex, class I, F	12.2907	12.9276	11.865	11.8711	12.2879	11.8162	11.8573	11.6265	10.8207	11.1337	11.0928	10.4006	10.0865	10.6172	9.60978	9.58296	9.14643	10.0059	10.7453	0.00121025
HLA-J	3137	major histocompatibility complex, class I, J (pseudogene)	10.4392	10.9465	10.3772	10.045	10.3314	10.1296	10.1127	10.0878	9.51089	9.67641	9.43412	9.69938	9.23018	9.68816	8.81662	9.15954	9.06065	8.64792	9.55017	0.00245146
CD74	972	CD74 antigen (invariant polypeptide of major histocompatibility complex, class II antigen-associated)	12.4712	10.8827	12.2762	9.07658	10.1625	9.606	12.7551	11.996	6.97982	8.24918	8.7142	11.6402	9.91104	10.6626	9.29588	9.61483	9.17674	6.47321	11.0477	0.0205912
MR1	3140	major histocompatibility complex, class I-related	7.25911	7.16124	7.16124	7.67761	7.29725	7.47696	7.68611	8.12276	6.80083	6.96561	7.25342	7.08975	6.55004	7.1504	7.13948	7.30231	6.84946	7.1728	6.63408	0.0171154
KLRC4	8302	killer cell lectin-like receptor subfamily C, member 4	3.46531	3.4125	3.4441	3.28641	3.28864	3.34336	3.33293	3.27729	3.18459	3.22119	3.25864	3.32667	3.26543	3.41294	3.51646	3.42646	3.42367	3.28993	3.38928	0.033706
XYLB	9942	xylulokinase homolog (H. influenzae)	3.39736	3.36103	3.39232	3.39232	3.44281	3.48558	3.39232	3.39232	3.36393	3.28178	3.33797	3.5173	3.39232	3.52265	3.41007	3.32898	3.58508	3.34488	3.33544	0.0345997
PPAN	56342	peter pan homolog (Drosophila)	3.64935	3.88292	3.73846	3.68023	3.68023	3.7956	3.7169	3.59641	3.60257	3.54991	3.60257	3.62574	3.63435	3.84611	3.86364	4.37612	4.04679	3.56609	3.52652	0.0265243
MMP3	4314	matrix metalloproteinase 3 (stromelysin 1, progelatinase)	4.75545	6.44309	5.70142	4.45154	4.28171	4.29348	4.31457	4.45585	4.2133	4.24422	4.26845	4.51077	4.91411	5.52684	4.91963	4.70118	4.73803	4.32963	4.22846	0.0367836
PMP2	5375	peripheral myelin protein 2	4.05775	4.11738	4.04004	3.92497	3.9448	3.92946	3.91776	3.88455	3.84902	3.7741	3.77547	4.50105	4.19998	4.30844	4.21551	4.48316	4.15488	3.99917	3.96114	0.0258303
SMARCA2	6595	SWI/SNF related, matrix associated, actin dependent regulator of chromatin, subfamily a, member 2	4.03089	3.87761	3.69908	3.87383	3.80796	3.78271	3.78051	3.67795	3.68032	3.69449	3.6147	3.77718	3.78051	3.64302	3.82048	3.67898	3.99046	3.62115	3.82125	0.0231612
PPARA	5465	peroxisome proliferative activated receptor, alpha	3.64531	3.53831	3.53831	3.60215	3.55664	3.4777	3.44928	3.57328	3.42647	3.36021	3.4439	3.68888	3.6495	3.5959	3.58222	3.6661	3.5309	3.50517	3.47897	0.021303
RPS2	6187	ribosomal protein S2	13.423	13.6706	13.606	13.7011	13.5773	13.6414	13.6037	13.5638	13.4513	13.5308	13.5016	13.4581	13.5362	13.4466	13.573	13.4544	13.5096	13.5101	13.6738	0.0126734
MYO9B	4650	myosin IXB	7.62784	7.27426	7.44123	7.54689	7.46526	7.49672	7.49542	7.34812	7.33186	7.34732	7.35459	8.07111	8.20649	8.43626	8.34375	8.25767	8.57772	7.62864	7.83347	0.0180557
CLCA2	9635	chloride channel, calcium activated, family member 2	5.10773	4.93906	6.50821	5.11648	5.0278	5.04117	4.98576	5.14713	4.91254	4.93436	4.96461	4.87153	5.48008	5.27249	5.79821	5.70239	5.47083	7.18028	5.07459	0.0102604
CAPN11	11131	calpain 11	5.63705	5.24127	5.58897	5.47906	5.51625	5.61346	5.58897	5.58897	5.42006	5.38155	5.45578	5.6543	6.54392	6.10893	6.43671	6.47195	6.52817	5.28968	5.40245	0.00638703
FETUB	26998	fetuin B	4.89365	5.02099	4.79346	5.02541	4.94384	5.02202	5.00801	4.80762	4.80154	4.7819	4.86871	5.29253	5.34109	5.61048	5.32943	5.93509	5.72089	4.94169	4.94876	0.0259383
PARG	8505	poly (ADP-ribose) glycohydrolase	6.87862	6.74476	6.74073	6.97514	7.09049	6.95089	6.94562	6.87968	6.81275	6.87862	6.76299	6.59122	6.58152	6.78007	6.37031	6.55623	6.66695	7.67169	7.04565	0.0232456
FPR1	2357	formyl peptide receptor 1	5.67808	5.53774	5.42811	5.51826	5.65393	5.69659	5.5624	5.52889	5.41657	5.50677	5.38898	5.3877	5.64754	5.70261	5.63021	5.90319	5.55186	5.54789	5.62925	0.0253433
BTN3A1	11119	butyrophilin, subfamily 3, member A1	7.49456	7.10499	7.29037	7.37198	7.30448	7.24552	7.20352	7.45351	7.19659	7.09872	7.18335	7.63101	7.97391	8.05495	8.05798	8.16038	8.13943	6.99005	7.13745	0.0278305
TOMM22	56993	translocase of outer mitochondrial membrane 22 homolog (yeast)	8.41398	8.09267	8.02964	8.45888	8.67993	8.53853	8.48789	8.62267	8.37234	8.45981	8.36318	8.5074	8.58378	8.88151	8.86957	8.59628	8.82953	9.13965	9.02077	0.0215285
PNAS-4	51029	CGI-146 protein	3.95187	4.02369	3.98697	4.10542	4.22724	4.08167	4.04441	4.06963	4.03642	3.91378	3.8886	3.93921	3.92703	3.92626	4.04563	4.02734	4.04119	4.42391	4.38986	0.0464125
ZF	58487	HCF-binding transcription factor Zhangfei	5.48493	5.44624	5.52509	5.68024	5.74352	5.65747	5.53817	5.73618	5.44358	5.53323	5.54134	5.71019	6.08723	6.42555	6.74885	6.33468	6.28681	5.84405	5.71401	0.0151482
PCDHGC3	5098	protocadherin gamma subfamily C, 3	4.81928	4.55398	4.7038	5.1445	5.02724	5.04025	5.18448	5.12131	4.8861	4.92988	4.99832	4.99698	5.12142	5.53136	5.44561	5.24285	5.32243	5.63028	5.03153	0.0135351
CCDC2	80173	coiled-coil domain containing 2	3.21818	3.24972	3.32013	3.38347	3.30726	3.24711	3.35503	3.29926	3.15398	3.09079	3.21132	3.2785	3.40246	3.2495	3.20187	3.3883	3.30848	3.3896	3.20204	0.017958
PLCL3	23007	phospholipase C-like 3	3.66617	3.65802	3.75543	3.85656	3.78834	3.7604	3.75932	3.65579	3.54788	3.66617	3.57605	3.50997	3.64926	3.8111	3.74846	3.86814	3.65748	3.57925	3.61594	0.0179518
UTP14A	10813	UTP14, U3 small nucleolar ribonucleoprotein, homolog A (yeast)	3.84752	3.70755	3.78181	3.80804	3.77741	3.517	3.75319	3.75319	3.55555	3.58029	3.52267	3.97415	3.73445	3.89923	3.92962	3.99287	3.95154	3.62425	3.74308	0.0291831
BGN	633	biglycan	7.73946	6.55793	6.49075	6.04867	6.04422	6.18383	6.00064	5.89587	5.79387	5.92183	5.85843	7.05597	6.53572	6.50838	6.63273	6.61433	6.47954	6.23455	5.57239	0.0250519
FLJ46061	256949	FLJ46061 protein	6.87748	6.47846	7.1655	6.63403	6.69172	6.56562	6.39367	6.39095	6.34635	6.31091	6.41791	7.37541	7.46061	7.36405	7.81151	7.66575	7.64631	6.47718	6.45939	0.0460181
POLR3G	10622	polymerase (RNA) III (DNA directed) polypeptide G (32kD)	3.833	3.89858	3.81643	3.89279	3.78402	3.80563	3.95733	3.85663	3.72235	3.64024	3.66177	3.90668	3.94364	4.11297	4.45719	4.03621	4.01073	5.48405	4.36702	0.00358289
CNTNAP2	26047	contactin associated protein-like 2	3.92487	4.49538	3.96747	3.96747	3.88535	3.75814	4.04565	4.09863	3.83062	3.76308	3.70254	4.14318	4.02288	3.96747	4.13079	4.50612	4.20441	4.37877	3.76152	0.0398189
NXF2	56001	nuclear RNA export factor 2	5.84883	5.96458	5.92822	6.39838	6.25415	6.40169	6.18754	6.25613	6.02965	6.20172	6.10562	5.79042	6.26122	6.30803	6.66837	6.16193	6.08517	5.9422	5.76348	0.0379054
NF2	4771	neurofibromin 2 (bilateral acoustic neuroma)	4.4624	4.41004	4.39728	4.60781	4.54969	4.5721	4.45239	4.48724	4.3862	4.40829	4.24252	4.923	5.33686	4.98611	5.70729	5.48189	5.92184	6.89364	5.14746	0.0454197
DTX3	196403	deltex 3 homolog (Drosophila)	5.55374	5.61285	5.57384	5.68607	5.7637	5.86543	5.73701	5.84867	5.5899	5.57031	5.60929	6.08436	6.2824	6.49722	6.41281	6.37302	6.62899	5.87242	5.36699	0.00348138
CTNNAP1	1498	catenin (cadherin-associated protein), alpha pseudogene 1	6.00682	5.89402	5.81017	5.90434	5.83441	5.88895	5.94306	5.81381	5.68353	5.68989	5.67975	5.97184	6.14656	6.5654	6.04222	6.3014	6.46801	5.95331	5.73382	0.00109456
BTN3A1	11119	butyrophilin, subfamily 3, member A1	8.02932	7.26709	8.17716	7.57191	7.53683	7.44596	7.57765	7.7706	7.40689	7.2939	7.44505	8.1381	7.71955	7.7269	8.19228	7.8195	7.97769	6.81386	7.23987	0.0304962
KIAA0523	23302	KIAA0523 protein	6.2316	5.9433	6.20797	6.17703	6.01356	6.32547	6.2543	6.14519	5.97963	5.88006	6.07968	6.23954	6.88118	6.78764	6.96224	6.97166	6.68345	6.10336	5.93542	0.0480656
CYB561	1534	cytochrome b-561	6.47354	6.37732	6.40918	7.16635	7.25577	7.34123	7.09142	7.26103	7.08152	6.99737	6.96908	6.91268	7.25448	7.01538	7.81153	7.54243	7.28719	7.08152	7.49043	0.0092709
SRRM1	10250	serine/arginine repetitive matrix 1	9.06196	9.81182	9.48626	9.61391	9.27338	9.64187	9.35898	9.58383	9.35453	9.25822	9.24428	8.97725	8.90761	7.79257	8.41136	7.97979	7.93178	10.0792	9.69202	0.0484247
OAS2	4939	2'-5'-oligoadenylate synthetase 2, 69/71kDa	7.40623	7.47657	7.10876	7.28992	7.1922	7.39469	7.12914	7.10361	6.9766	7.07114	6.97942	6.94138	7.63647	7.36034	7.65919	7.70169	7.56531	7.38244	6.75553	0.0147585
RIPK5	25778	receptor interacting protein kinase 5	5.74388	5.15841	5.5806	5.79026	5.59826	5.42771	5.52196	5.6828	5.39887	5.28884	5.48024	5.97768	5.99835	6.03656	6.22488	6.53781	6.16995	5.87135	5.39725	0.044467
RNU17D	8420	RNA, U17D small nucleolar	3.89403	4.03038	4.22773	4.23843	4.18736	4.06956	4.31036	4.09423	3.93856	3.93852	4.01586	4.23219	4.07869	4.44186	4.46155	4.16935	4.88853	4.51063	4.73937	0.00624285
PP	5464	pyrophosphatase (inorganic)	11.4625	12.168	11.6386	11.5251	11.5451	11.736	11.3943	11.5324	11.3285	11.3586	11.3018	11.1571	10.9019	11.0557	11.4952	11.5166	11.4089	11.782	11.9161	0.014267
LOC389856	389856	similar to ubiquitin specific protease 27, X chromosome	4.92038	5.04261	4.72959	5.29798	4.98285	4.8983	4.88814	4.89132	4.76058	4.82288	4.73439	5.14588	5.36772	5.29208	5.22635	6.00992	5.64637	4.93401	4.7934	0.0473452
ALDH7A1	501	aldehyde dehydrogenase 7 family, member A1	4.67663	4.67663	4.5106	4.79836	4.66555	4.67663	4.71606	4.47574	4.31595	4.50269	4.51518	4.53549	4.81289	4.58969	4.78802	4.79981	5.08325	4.98337	4.71537	0.0491617
CD58	965	CD58 antigen, (lymphocyte function-associated antigen 3)	3.9897	4.32588	3.77446	4.03259	3.84793	3.71447	3.75532	3.85918	3.54881	3.69757	3.60098	3.59991	3.69286	3.64688	3.68551	3.65397	3.48604	3.45376	3.5541	0.0183743
NFKBIL2	4796	nuclear factor of kappa light polypeptide gene enhancer in B-cells inhibitor-like 2	5.27844	5.11581	5.34764	5.62011	5.50562	5.63114	5.49169	5.67216	5.31285	5.31214	5.43724	5.61577	6.00196	6.07032	6.08554	6.36124	6.37317	5.58314	5.53017	0.00951227
GPSM2	29899	G-protein signalling modulator 2 (AGS3-like, C. elegans)	6.9013	6.61873	6.97532	7.19896	6.82205	6.87323	6.91011	6.69832	6.64811	6.62959	6.72653	6.94606	7.17191	6.63604	6.95279	6.31335	6.75696	6.40399	6.54578	0.0463647
CYP3A43	64816	cytochrome P450, family 3, subfamily A, polypeptide 43	6.10374	6.01678	5.9479	6.32848	6.47997	6.44407	6.10374	6.17816	6.13986	5.97334	6.10374	5.90325	6.10374	6.32141	6.32782	6.38765	6.42178	5.98123	5.43957	0.0387038
C10orf22	84890	chromosome 10 open reading frame 22	8.02044	8.40838	8.01802	8.2096	8.27535	8.06636	8.56557	8.24754	8.07784	7.98463	8.0337	7.37175	7.47237	7.33272	7.46379	6.85677	6.41437	8.28559	8.197	0.0394952
SARDH	1757	sarcosine dehydrogenase	6.03542	5.78683	6.33571	6.6342	6.33175	6.21342	6.2337	6.28026	6.00974	6.19027	6.08953	6.3171	7.06158	6.92651	7.52264	7.35708	7.5043	6.15004	6.11609	0.0401243
DNAJB5	25822	DnaJ (Hsp40) homolog, subfamily B, member 5	5.86301	5.21285	5.62664	5.26447	5.09799	5.21285	5.28178	5.14074	4.90717	4.94555	4.9908	5.60519	5.48651	6.25433	6.07428	6.13089	6.17792	5.40704	5.20588	0.00107202
DLK1	8788	delta-like 1 homolog (Drosophila)	6.95608	4.76793	8.15484	5.05561	5.04242	5.32436	5.10112	5.22705	4.89877	4.92429	4.87202	7.92494	8.49683	7.10221	7.73869	8.74069	7.95571	5.17356	4.79915	0.00815601
RIPX	22902	rap2 interacting protein x	6.06211	5.52163	5.46143	5.28048	5.21132	5.10743	5.24571	5.52883	5.10874	5.00639	4.95028	5.86976	5.82385	5.39992	5.94635	5.60679	5.40789	5.47464	5.18533	0.0235522
FLJ32800	196951	hypothetical protein FLJ32800	4.98837	5.04935	4.40142	4.81429	5.064	5.04267	5.00246	5.21524	4.78466	4.8626	4.6652	4.80399	5.01217	4.36902	4.75962	4.85547	4.75786	4.91033	4.45973	0.0263093
CCBL1	883	cysteine conjugate-beta lyase; cytoplasmic (glutamine transaminase K, kyneurenine aminotransferase)	7.46365	7.20575	7.85424	7.41992	7.37523	7.19707	7.02719	7.23083	6.92932	6.9996	7.03896	7.24213	7.24213	7.4578	7.2831	7.49367	7.59422	7.0089	8.03919	0.0172205
TGFBRAP1	9392	transforming growth factor, beta receptor associated protein 1	7.09485	7.29421	6.99988	7.39274	7.27852	6.89558	7.02655	7.21743	6.88924	6.91706	6.89302	7.16347	7.70101	7.44193	7.64112	7.58543	7.49591	7.19198	6.98096	0.0419675
PIK3R2	5296	phosphoinositide-3-kinase, regulatory subunit 2 (p85 beta)	6.98908	6.83881	6.93649	7.4665	7.43235	7.32328	7.01311	7.22586	6.97601	6.96998	7.13637	7.09269	7.36549	7.14941	7.58771	7.48966	7.42387	7.32688	7.03601	0.0357858
SSX2	6757	synovial sarcoma, X breakpoint 2	6.01058	5.42912	6.03759	6.35894	6.05101	6.14808	6.13142	6.04744	5.8266	5.91468	5.90137	6.06991	6.30357	6.37251	6.47035	6.60273	6.86983	5.69827	5.65294	0.0066978
LOC441468	441468	hypothetical gene supported by AK024177	6.12874	6.07514	6.15533	6.33454	6.49218	6.33399	6.32254	6.30893	5.98089	6.07652	6.20533	5.86048	6.17632	6.35387	6.27328	6.36195	6.69024	5.93438	5.94638	0.0323138
SH3BGRL3	83442	SH3 domain binding glutamic acid-rich protein like 3	10.5477	11.2761	11.7371	11.4468	11.3772	11.3256	11.458	11.2151	10.9753	11.0511	11.2401	9.9258	9.41513	9.83466	9.39166	8.7699	9.06765	11.1215	9.9457	0.0487565
HIP1	3092	huntingtin interacting protein 1	6.67098	5.76229	5.76456	5.87817	5.78063	5.78107	5.90404	5.72831	5.47674	5.56437	5.57159	6.40732	5.99661	6.22032	6.1619	6.49145	6.30909	5.69125	5.74286	0.00108847
FGF4	2249	fibroblast growth factor 4 (heparin secretory transforming protein 1, Kaposi sarcoma oncogene)	7.42113	7.55263	7.50202	7.64595	7.72331	7.63942	7.49305	7.33815	7.22004	7.29906	7.34074	7.81696	7.98094	7.81402	7.94626	8.33639	8.1391	7.37582	7.52237	0.0119982
TENC1	23371	tensin like C1 domain containing phosphatase	8.35754	7.91146	7.97185	7.69847	7.67672	7.76855	7.84535	7.98296	7.46456	7.61795	7.4559	8.37014	8.17408	7.95734	7.94898	8.08588	8.10275	7.59677	8.28613	0.0120188
LPPR2	64748	lipid phosphate phosphatase-related protein type 2	7.53659	7.66688	7.68385	8.16291	7.7837	7.94909	8.06241	7.9499	7.63733	7.69997	7.76221	7.65936	8.07063	7.90786	8.03637	8.20961	8.31908	8.05699	7.81943	0.00896486
RAB3-GAP150	25782	rab3 GTPase-activating protein, non-catalytic subunit (150kD)	8.63562	9.04714	8.43146	8.822	9.0556	8.92479	8.67257	8.89064	8.69662	8.53068	8.54207	8.4899	8.42975	8.66553	8.3731	8.57609	8.71259	8.86059	8.81222	0.0147021
CUGBP2	10659	CUG triplet repeat, RNA binding protein 2	4.04853	3.90165	4.17766	3.72917	3.97214	4.20491	4.00365	4.03099	3.68088	3.71722	3.71615	4.25868	3.78331	3.86343	3.70273	3.78688	3.84938	4.01887	3.56763	0.0196852
KIAA1644	85352	KIAA1644 protein	6.43519	6.57169	6.59085	6.80528	6.35472	6.54263	6.65085	6.52725	6.17526	6.35458	6.34719	6.82495	6.91968	7.05323	7.36782	7.10321	6.98244	6.15106	6.24482	0.0244033
FLJ14001	79730	hypothetical protein FLJ14001	7.09099	6.55364	6.70752	6.79937	6.53466	6.54455	6.26263	6.58865	6.20956	6.20398	6.37088	6.83365	7.53715	7.20944	7.73998	7.4947	7.5894	6.39283	6.49568	0.0314038
LPPR2	64748	lipid phosphate phosphatase-related protein type 2	7.37809	7.21215	7.3357	7.67764	7.47693	7.46656	7.55459	7.78942	7.42176	7.15449	7.34492	7.37238	7.49314	7.4521	7.59349	7.6332	7.60038	7.57178	7.38439	0.0424108
KIAA0676	23061	KIAA0676 protein	8.47188	8.24741	8.5667	8.70238	8.97328	8.52102	8.81157	8.67996	8.5873	8.41862	8.34809	8.32545	8.36676	8.35472	8.39656	8.41621	8.39724	8.61284	8.79315	0.0352723
TRIM34	53840	tripartite motif-containing 34	7.38945	6.95012	7.39637	8.12755	8.12176	7.82053	7.95371	8.05997	7.65802	7.78378	7.73932	7.41389	6.81544	6.92973	6.71256	6.65687	6.44472	7.06853	6.23573	0.0057611
RPL31	6160	ribosomal protein L31	12.1454	12.5614	12.2454	12.8393	12.3254	12.7145	12.5866	12.5703	12.31	12.3754	12.2434	12.7639	12.4887	12.7396	12.6369	12.7979	12.753	13.0711	12.9341	0.0226053
SKP1A	6500	S-phase kinase-associated protein 1A (p19A)	11.4735	11.7317	11.5207	11.7221	11.7434	11.4348	11.8812	11.3974	11.2523	11.3468	11.4109	11.5359	10.9811	11.3487	10.9138	11.0334	10.8895	11.4831	11.0901	0.0316921
KIAA0676	23061	KIAA0676 protein	8.50973	8.33043	8.40243	8.67535	8.68987	8.40851	8.64331	8.56438	8.40213	8.32296	8.16554	8.4298	8.52067	8.44063	8.52067	8.41242	8.72789	8.3868	8.69746	0.0241273
VAMP4	8674	vesicle-associated membrane protein 4	6.93567	6.92092	6.80935	7.04032	7.03684	6.92092	6.82485	7.24987	6.79974	6.56818	6.77382	6.95372	6.8847	7.01716	6.99188	7.13301	7.48385	6.70447	6.74612	0.0304223
CSTF2T	23283	cleavage stimulation factor, 3' pre-RNA, subunit 2, 64kDa, tau variant	7.61865	8.24847	8.0019	8.26287	7.92759	7.80782	7.64445	7.79425	7.61255	7.60471	7.5425	7.38506	7.79425	7.64257	7.48991	7.73686	7.36814	8.81358	8.40048	0.0430839
C5orf18	7905	chromosome 5 open reading frame 18	10.5202	10.9555	10.5527	10.9307	10.5725	10.6074	10.5725	10.415	10.3898	10.2994	10.2541	10.5301	10.3178	10.6861	10.7185	10.6822	10.5725	10.5355	11.0349	0.0198176
NUP50	10762	nucleoporin 50kDa	5.35279	5.24934	5.20617	5.76066	5.48609	5.70495	5.15295	5.44504	5.18469	5.26046	5.16731	5.26835	5.78613	5.14464	5.93873	5.88154	6.05782	5.44894	5.79114	0.0453713
LPHN1	22859	latrophilin 1	7.63181	7.47409	7.4348	8.00271	8.09019	7.69433	7.92078	8.21095	7.7629	7.6075	7.64	7.745	8.06332	7.79831	8.0679	8.0462	7.99944	7.34654	7.85618	0.0206312
AVIL	10677	advillin	5.90154	5.69861	5.49448	6.03913	5.86654	6.03921	5.98186	6.43517	5.7076	5.6581	5.90154	5.68333	6.21268	5.64687	6.17194	6.1065	6.05644	5.89579	5.81912	0.0404965
VPS26	9559	vacuolar protein sorting 26 (yeast)	10.1591	10.2677	10.3306	10.2002	10.4728	10.1193	10.349	9.98387	10.0467	9.86273	9.80612	10.0261	9.56508	9.84349	9.35881	9.03682	9.30171	10.2551	10.4137	0.0302992
SLC36A1	206358	solute carrier family 36 (proton/amino acid symporter), member 1	7.93598	8.07571	8.13191	8.1114	7.81107	7.85324	7.60593	7.76758	7.41403	7.44308	7.66946	7.21352	7.43408	7.40927	7.74035	7.3383	7.38774	7.65924	7.60807	0.0354243
RNF24	11237	ring finger protein 24	7.34338	7.19497	7.30204	7.18231	7.18231	7.21471	7.30267	7.54807	6.95201	7.11053	6.83186	7.40134	7.08063	7.149	7.38547	7.3189	7.2285	7.13318	7.14048	0.031413
ATF5	22809	activating transcription factor 5	5.76612	5.49465	5.8062	6.44813	5.85615	5.96121	6.13028	6.18967	5.91487	5.71226	5.7518	6.7605	6.11214	6.03184	6.50504	6.28835	6.34321	6.77848	5.79053	0.0353381
C3orf18	51161	chromosome 3 open reading frame 18	7.82145	7.58651	7.82376	7.5758	7.50062	7.56294	8.01832	7.88817	7.25131	7.42435	7.47797	8.18388	8.58768	8.26889	8.57381	8.32694	8.80633	7.41194	7.61461	0.0389656
GTF2H2	2966	general transcription factor IIH, polypeptide 2, 44kDa	6.79418	7.55787	6.80922	6.78294	6.75587	7.01196	7.19039	7.12338	6.68842	6.55059	6.70271	7.13333	6.91018	6.69216	6.60925	6.21361	6.3142	7.34608	7.18637	0.0187635
REC8L1	9985	REC8-like 1 (yeast)	8.27966	7.93671	8.14317	8.27851	8.02695	8.1922	7.89113	7.93622	7.75685	7.68797	7.76903	8.64649	8.73492	8.49975	8.52317	8.61248	8.37963	7.67309	8.19339	0.00929356
KIAA0363	23148	KIAA0363 protein	6.55755	6.51358	6.36922	6.32552	6.29153	6.36138	6.55497	6.26091	5.93063	6.15203	6.00764	6.75154	6.44679	6.5913	6.71928	6.8105	7.04126	6.03389	5.5071	0.0135036
HBLD2	81689	HESB like domain containing 2	6.9015	7.14119	6.68786	7.31702	7.40124	7.14119	7.05832	7.06877	6.96683	6.92225	6.70844	7.13887	7.07546	7.23346	7.41251	7.40327	7.45385	8.72825	7.09351	0.0272043
COPB	1315	coatomer protein complex, subunit beta	10.3628	11.3652	10.9472	11.1415	10.6492	11.0678	11.0106	10.8385	10.451	10.7766	10.6001	10.8243	10.6947	10.5386	10.4325	10.8475	10.3382	9.63964	10.6543	0.0489419
C10orf137	26098	chromosome 10 open reading frame 137	5.89705	6.76958	6.5116	6.56557	6.93006	6.75415	6.95623	7.01347	6.42389	6.66018	6.45059	6.70212	6.35286	5.98466	5.68728	6.43426	5.72853	7.08643	7.56568	0.0260509
DET1	55070	de-etiolated homolog 1 (Arabidopsis)	6.82824	6.45986	7.20138	7.00741	7.40241	7.24413	7.07999	7.42113	7.07999	6.83304	6.78082	7.28834	7.42163	7.19861	7.33796	7.07123	7.17154	6.3468	6.7446	0.0443049
PDE4DIP	9659	phosphodiesterase 4D interacting protein (myomegalin)	6.80474	6.2867	6.81676	6.10202	6.0076	6.12061	6.44363	6.61468	5.80395	5.94878	6.01112	6.59585	6.73521	7.4326	7.10349	6.64686	6.83172	6.38428	5.76066	0.0445882
FBXO21	23014	F-box protein 21	8.19825	8.45797	7.83285	8.81552	8.87602	8.89391	8.54886	8.41378	8.36336	8.44321	8.30962	8.37867	8.36336	7.58134	8.06807	8.05869	7.54521	8.55537	8.34283	0.0219796
SYT13	57586	synaptotagmin XIII	6.6926	6.74852	6.71172	6.79292	6.94462	7.00548	6.79292	6.80765	6.5032	6.46053	6.62786	7.0969	7.12901	7.2876	7.1879	6.89255	7.11896	6.29162	6.58243	0.00425492
GK	2710	glycerol kinase	6.912	6.57302	6.93341	6.79203	6.19872	6.73201	6.3114	6.42936	6.02674	6.15051	6.2844	6.53676	6.46104	7.05287	6.8525	6.76772	6.7683	6.52465	6.09547	0.0497668
VTN	7448	vitronectin (serum spreading factor, somatomedin B, complement S-protein)	5.81051	5.48191	5.89582	5.64664	5.78124	5.71624	6.10374	5.92125	5.4158	5.41994	5.64868	6.90073	6.6571	6.78764	6.53804	6.66385	6.85346	5.16251	5.59492	0.0256868
CP	1356	ceruloplasmin (ferroxidase)	6.77155	5.91869	8.17341	6.7508	6.55302	6.92658	7.23756	6.86319	6.53507	6.55521	6.48544	6.44116	6.68242	6.59595	6.68749	6.88809	6.31985	5.94686	6.0697	0.0374851
COVA1	10495	cytosolic ovarian carcinoma antigen 1	4.61232	4.85238	4.4585	5.30291	4.65488	4.87353	4.85759	4.70671	4.42865	4.62624	4.55443	4.39206	4.63166	4.41843	4.61646	4.59783	4.62908	4.90945	4.55878	0.0391951
PEX10	5192	peroxisome biogenesis factor 10	6.14737	6.30051	5.82552	6.9103	7.0327	7.02391	7.22406	6.79843	6.77049	6.7002	6.49101	6.59585	6.66789	6.78168	7.16132	6.6948	6.74833	7.32398	7.05195	0.0283666
GK	2710	glycerol kinase	6.53702	6.3301	6.45902	6.48677	6.48677	6.40245	6.36531	6.43887	6.06505	6.17451	6.03611	6.28323	6.07697	6.31336	5.97114	6.2374	6.10956	6.03316	6.06538	0.00411676
CDH2	1000	cadherin 2, type 1, N-cadherin (neuronal)	7.03253	7.07088	6.87323	7.24074	6.72981	6.78112	7.15483	6.8585	6.49018	6.6236	6.71037	6.93874	7.2675	7.21303	7.30583	7.3438	7.78855	6.43037	6.5285	0.0297665
ANAPC13	25847	anaphase promoting complex subunit 13	10.163	10.3039	10.0855	10.2172	10.2367	10.0196	10.2418	10.3457	9.70458	10.0455	9.84768	10.2526	10.028	10.2278	10.1724	10.3275	10.1759	10.2939	9.90399	0.0497066
STARD8	9754	START domain containing 8	7.65094	7.28471	7.51958	7.19631	7.33044	7.44205	7.77917	7.75015	7.02102	7.18166	7.25699	7.85157	8.03567	7.69926	8.12109	8.16235	8.19076	7.02185	7.45643	0.042732
ANKRD17	26057	ankyrin repeat domain 17	7.09786	7.00205	7.14169	7.22798	7.33537	7.50506	6.89466	6.90434	6.75859	6.96352	6.75042	7.57263	7.21688	7.23427	7.70912	7.46262	7.23314	6.98571	6.9087	0.0469118
FLJ21816	79728	hypothetical protein FLJ21816	7.2445	7.94117	7.37948	7.78283	7.86149	7.89883	7.40823	7.55367	7.4534	7.43048	7.16834	6.73354	6.67354	7.30202	6.61252	6.99663	6.26236	8.10754	7.72207	0.0410844
KIAA0676	23061	KIAA0676 protein	8.77713	8.64495	8.78081	8.82867	9.14007	8.77336	9.13814	9.16139	8.69224	8.77284	8.5073	8.62239	8.61246	8.84961	8.72702	8.85305	8.82867	8.90731	9.0684	0.0252925
DEDD	9191	death effector domain containing	8.1938	7.25816	7.5075	7.65205	8.22094	7.97449	7.73473	8.15271	7.70826	7.53886	7.53962	7.2205	7.2943	7.4472	7.64755	7.31337	7.50153	7.98971	7.74902	0.0334989
TOR1A	1861	torsin family 1, member A (torsin A)	8.03694	8.66273	8.61296	8.60412	8.09704	7.9124	8.31007	8.09922	7.82563	7.90205	7.82302	8.02148	8.05111	8.20389	8.00422	7.84135	7.64515	7.81327	8.82883	0.038317
ACE	1636	angiotensin I converting enzyme (peptidyl-dipeptidase A) 1	5.86664	5.64491	6.16031	6.29271	6.48952	5.94372	6.41807	6.48902	5.88466	5.88318	6.14886	6.42632	6.13464	6.2095	6.48271	6.50819	6.46633	5.81845	5.55623	0.0408896
HEG1	57493	HEG homolog 1 (zebrafish)	7.68278	7.45104	6.74748	6.29741	6.14056	6.32201	6.72524	6.53204	5.99973	5.92633	6.21831	7.69013	7.7209	7.20125	7.64615	7.43995	7.43919	5.79838	5.64387	0.0396849
NUP54	53371	nucleoporin 54kDa	7.90571	8.50583	7.63514	8.14552	8.35566	8.125	7.98245	8.13656	7.80097	7.82606	7.74976	7.888	7.78925	7.9794	7.44073	7.1755	7.31701	9.50655	8.44535	0.00249525
IL15RA	3601	interleukin 15 receptor, alpha	9.0371	8.65682	9.40641	8.11413	7.91644	7.90304	8.24366	7.96299	7.58276	7.65258	7.76941	8.38749	8.06073	8.43224	8.12181	8.13872	8.39131	7.1962	7.72453	0.00588353
ELK1	2002	ELK1, member of ETS oncogene family	6.7676	6.55053	6.63051	7.05462	7.21057	6.98317	7.16613	7.12586	6.62172	6.92584	6.69607	6.45155	6.67336	6.86506	6.85507	6.72569	6.84345	7.66422	7.25509	0.0410612
TRIM44	54765	tripartite motif-containing 44	8.09116	8.36543	8.08888	8.12306	8.26899	8.23126	8.59305	8.18222	8.033	7.97545	7.7473	7.89611	7.94513	7.48489	7.76252	7.72884	7.20333	8.70209	8.07045	0.0288014
POLR2J	5439	polymerase (RNA) II (DNA directed) polypeptide J, 13.3kDa	9.79287	10.8306	9.85324	10.5915	10.6002	10.5438	10.673	10.3518	10.247	10.0071	10.3184	9.54848	9.35854	9.57085	9.76795	9.32713	9.65585	10.7861	10.1113	0.0379498
ABCD1	215	ATP-binding cassette, sub-family D (ALD), member 1	7.7499	7.60602	7.90637	7.90449	8.30807	8.02973	8.24095	8.16182	7.71006	7.84861	7.73332	7.90637	8.24636	8.12381	7.98392	8.29176	8.39246	6.92062	7.78266	0.00527498
CTNNBIP1	56998	catenin, beta interacting protein 1	8.86328	8.33011	8.62656	9.3633	9.08742	8.70736	9.17667	8.89565	8.48368	8.75737	8.78988	8.79056	8.99639	8.99983	9.10816	8.89891	9.25206	8.79486	8.31332	0.0496832
DDX50	79009	DEAD (Asp-Glu-Ala-Asp) box polypeptide 50	8.99424	9.74829	8.8945	9.54464	9.17444	9.32251	9.35604	9.19547	8.9348	8.78594	9.12519	9.28864	9.13442	9.75925	9.20229	9.28106	8.8105	9.33516	10.0203	0.0374096
IL15	3600	interleukin 15	4.25617	3.79788	4.06844	4.44541	4.6451	4.35766	4.44102	4.71408	4.06331	4.12834	4.25794	4.63489	4.956	4.73915	4.98108	5.09293	4.9186	4.28323	3.93455	0.00618432
SRP72	6731	signal recognition particle 72kDa	10.0106	10.6505	9.80692	9.58605	9.829	9.74484	9.9008	10.0417	9.61907	9.43601	9.29029	10.1658	10.1361	10.2159	10.0357	10.2119	10.0106	10.6703	10.3352	0.0327922
IL6ST	3572	interleukin 6 signal transducer (gp130, oncostatin M receptor)	6.75271	5.46233	6.06795	5.46183	5.11523	5.10324	5.18528	5.05622	5.00785	4.67234	4.75198	6.01977	5.22724	5.72803	4.82299	4.96423	4.73357	5.12245	4.80401	0.0393191
MYST4	23522	MYST histone acetyltransferase (monocytic leukemia) 4	8.00969	7.51713	7.58311	8.16907	7.80084	7.68119	7.48165	7.52752	7.52021	7.27801	7.26809	7.75224	8.01467	7.45027	7.71533	7.70228	7.65701	7.3321	8.12869	0.0440114
ZFP161	7541	zinc finger protein 161 homolog (mouse)	6.94228	6.97756	7.07094	7.60284	7.50977	7.23842	7.27992	7.19004	7.13459	6.91833	6.90842	7.00569	7.52807	7.10329	7.09638	7.23474	7.18058	6.79018	6.99821	0.0152387
ACN9	57001	ACN9 homolog (S. cerevisiae)	4.39416	4.75587	4.29947	4.69508	4.81356	4.63678	4.50343	4.54391	4.39893	4.28579	4.09201	4.70522	4.43507	4.27861	4.23019	4.47857	4.47892	5.48653	4.4659	0.0276563
NIPSNAP1	8508	nipsnap homolog 1 (C. elegans)	8.43982	7.93515	8.01797	8.94442	8.18926	8.50839	8.63038	8.50302	8.12395	8.31184	8.08268	8.45493	8.72159	8.6627	8.64504	9.06564	8.62885	8.39587	8.45659	0.0357594
LOC92482	92482	hypothetical protein LOC92482	7.33666	7.32594	7.26897	7.15849	7.36595	7.23797	7.84807	7.23797	6.90603	7.15614	6.89812	7.26953	6.71766	7.30157	7.14803	7.23797	6.93398	8.31613	7.20134	0.0436513
FANCA	2175	Fanconi anemia, complementation group A	7.09009	7.67427	7.12285	7.95405	7.81498	7.8754	8.05072	8.14235	7.64289	7.68387	7.42648	7.01897	7.43837	7.59209	7.85008	7.81536	7.73065	8.49386	8.84128	0.0168894
MTA1	9112	metastasis associated 1	6.21262	6.41014	6.3282	7.66593	7.37091	7.61025	7.32156	7.27879	7.13671	7.12601	6.93357	6.51989	7.19898	6.61957	6.9458	6.79112	6.94468	7.69551	8.19185	0.0101792
ANKMY2	57037	ankyrin repeat and MYND domain containing 2	8.9585	8.92434	8.67902	9.29499	9.27676	8.80522	8.91722	9.08659	8.79586	8.68984	8.58433	8.39511	8.30729	8.48107	8.05549	8.31564	7.92489	7.77963	9.66212	0.0151496
SCML2	10389	sex comb on midleg-like 2 (Drosophila)	8.22984	7.89526	7.86033	8.21932	7.46331	7.59986	7.5674	7.63741	7.24113	7.4454	7.24487	8.32485	7.98419	8.13951	7.7941	8.23479	7.75375	7.77817	7.98754	0.0443791
SSH1	54434	slingshot homolog 1 (Drosophila)	8.46387	8.33471	7.61196	7.51703	7.30878	7.54171	7.7951	7.59279	6.96043	7.33055	7.18984	7.1448	6.94586	7.0514	6.84224	6.79448	6.60105	7.92707	8.47302	0.0415327
KLHL20	27252	kelch-like 20 (Drosophila)	7.02621	7.34845	7.10516	7.35717	7.50498	7.2095	6.93239	7.32479	7.09247	6.75883	6.76626	7.15124	7.38999	7.1964	7.27925	7.26218	6.98124	7.21305	6.97734	0.044804
LARS	51520	leucyl-tRNA synthetase	8.25357	8.43186	8.18107	8.74147	8.78725	8.80064	9.46592	8.99515	8.40078	8.61415	8.6785	8.46436	8.58028	7.61377	8.64812	7.78269	8.34849	8.73943	8.75146	0.0478514
SOCS1	8651	suppressor of cytokine signaling 1	6.21514	5.67037	5.87683	5.80531	5.71833	5.65071	6.0542	5.89411	5.31191	5.5481	5.42043	6.42713	6.50753	6.37791	6.77585	7.02825	6.66011	5.58993	5.47223	0.00820976
DHFR	1719	dihydrofolate reductase	6.15604	7.22133	6.25667	6.7374	6.56966	6.62666	6.95416	7.32516	6.50734	6.30352	6.5224	5.74192	6.23205	6.24925	6.56203	6.41777	6.28544	8.10108	7.97846	0.0445292
HERC4	26091	hect domain and RLD 4	5.12711	4.83116	4.95724	5.63468	5.562	5.3948	5.2442	5.10134	5.15353	4.93639	4.87534	4.59831	4.78223	5.06709	5.04845	5.10574	4.76828	5.75776	6.19243	0.0228102
NUBP1	4682	nucleotide binding protein 1 (MinD homolog, E. coli)	7.3204	7.88912	7.49868	7.4167	7.43643	7.47205	7.75135	7.46261	6.90115	7.20836	7.21344	7.27845	7.40498	7.25794	7.3844	7.25766	7.07425	7.76813	8.00079	0.0362634
KIAA0157	23172	KIAA0157	8.67128	8.68788	8.50896	8.80899	8.74337	8.45522	8.73113	8.58155	8.23943	8.16846	8.38189	8.0315	7.97458	7.97412	7.85441	7.95964	7.28248	8.81459	8.60715	0.00546552
JMJD2C	23081	jumonji domain containing 2C	7.08819	7.262	7.61613	7.95843	7.87089	7.40966	7.26425	7.50005	7.26425	7.24615	7.08788	7.12501	7.13133	7.19564	7.27126	7.20138	7.23888	7.17187	7.33539	0.0383443
PARP16	54956	poly (ADP-ribose) polymerase family, member 16	7.29828	7.45346	7.39107	7.53749	8.06127	7.81333	7.60436	7.53749	7.23191	7.45852	7.23774	7.82159	7.71849	7.92627	7.95229	7.92276	8.21907	7.20382	7.2997	0.018798
LOC387680	387680	similar to KIAA0592 protein	8.28171	8.74309	8.48894	8.64602	8.23312	8.44161	8.09519	8.32159	8.16696	7.80759	7.86058	8.02812	7.96819	7.69025	7.556	7.80251	7.56873	8.39209	8.04112	0.0433578
C11orf17	56672	chromosome 11 open reading frame 17	6.95825	7.75694	7.33728	7.49799	7.45672	7.80892	8.03269	7.572	7.20198	7.26814	7.34322	7.04056	6.9614	7.29971	7.09929	7.18749	7.01605	7.1596	6.96332	0.0177367
CBARA1	10367	calcium binding atopy-related autoantigen 1	9.43755	9.28327	9.49037	9.22742	9.60658	9.34021	9.22402	9.36361	8.93377	9.05332	8.82817	8.31777	8.03999	8.45182	8.06278	8.15329	7.96965	8.65903	8.76856	0.00579231
TIP120A	55832	TBP-interacting protein	7.55655	7.84118	7.1467	7.7185	7.83839	7.78286	7.69302	7.52601	7.40867	7.41338	7.06913	7.38857	7.13207	6.82843	6.64094	7.06475	6.35339	8.37518	8.08084	0.048321
PPP2R2D	55844	protein phosphatase 2, regulatory subunit B, delta isoform	7.3966	7.63055	7.48348	7.61774	7.43147	7.29844	7.56314	7.51782	7.01671	6.94111	7.24987	7.79917	8.3937	8.56356	9.02606	8.07989	8.80575	7.88333	7.93856	0.0238274
SMARCA2	6595	SWI/SNF related, matrix associated, actin dependent regulator of chromatin, subfamily a, member 2	7.03752	6.98028	7.34096	7.47399	7.862	7.03553	7.69748	7.32873	7.05934	6.90907	7.20168	7.27845	6.95332	6.91582	6.53113	6.02845	5.84567	6.27071	4.99493	0.045398
MPZL1	9019	myelin protein zero-like 1	9.9622	9.45723	9.33172	9.76745	10.4402	10.051	9.86575	10.4541	9.75521	9.64804	9.66923	8.59547	8.3572	8.55607	8.43365	7.94433	7.811	9.84588	9.48527	0.0392405
RRAGB	10325	Ras-related GTP binding B	5.71103	5.29764	5.42148	5.9929	5.38909	5.47355	5.29646	5.14859	5.00868	5.07265	5.01919	5.77718	6.08422	5.98554	6.0408	6.15225	6.04821	4.86427	5.20167	0.0404498
IFIT2	3433	interferon-induced protein with tetratricopeptide repeats 2	8.20802	7.38577	7.45949	7.08146	7.31272	7.01433	7.02247	6.85037	6.83523	6.45276	6.59879	7.65231	7.82177	7.85348	7.70713	8.16295	8.0081	8.70532	7.89031	0.0356375
PPFIA4	8497	protein tyrosine phosphatase, receptor type, f polypeptide (PTPRF), interacting protein (liprin), alpha 4	5.29001	5.02225	5.49291	6.02623	5.6943	5.66734	6.08554	5.91512	5.3347	5.56443	5.4485	5.58333	5.62456	6.00677	6.0157	5.86631	5.65205	5.24321	5.56007	0.00746809
PTPRZ1	5803	protein tyrosine phosphatase, receptor-type, Z polypeptide 1	3.91776	4.36606	4.33545	3.70362	3.97975	3.87102	3.91776	4.59389	3.4668	3.61736	3.65282	4.04006	4.40388	3.83921	3.96692	4.00691	3.91776	5.52926	3.57512	0.0442532
DAD1	1603	defender against cell death 1	10.6406	10.7597	10.7723	11.0928	10.5745	11.1321	10.8069	10.7566	10.4289	10.3093	10.5662	10.4598	10.3684	10.2495	10.5662	10.483	10.3915	10.419	10.6818	0.0146016
LARP	23367	la related protein	8.03453	8.05588	7.87084	8.38909	7.93535	7.85393	8.42436	8.232	7.60938	7.78573	7.79215	7.62028	7.87087	7.09544	7.51014	7.37299	7.50186	8.55218	9.45521	0.0172176
TUBGCP2	10844	tubulin, gamma complex associated protein 2	6.57986	6.56734	6.31126	6.93179	7.45896	6.96268	7.44051	6.92969	6.86552	6.74629	6.50813	6.76159	7.05133	7.25761	7.15556	7.11916	7.21484	8.39137	8.44899	0.0372796
KLHL22	84861	kelch-like 22 (Drosophila)	5.57466	5.57404	5.74233	6.05904	6.24849	5.9858	5.90123	6.28971	5.54332	5.65553	5.76989	6.49833	6.77714	6.71694	6.51625	6.5517	6.81497	6.53239	5.90157	0.0049053
MGC39900	286527	hypothetical protein MGC39900	6.45371	6.70816	6.34642	6.3456	5.94209	6.21565	6.5032	6.67049	5.90032	5.98606	5.79541	6.0723	6.16764	6.47219	5.77807	6.55135	6.78386	6.37027	5.81373	0.0209187
SLC2A8	29988	solute carrier family 2, (facilitated glucose transporter) member 8	7.11267	7.04603	6.9252	7.72959	7.19912	7.17219	7.09568	7.72862	6.81508	6.9106	7.10447	7.15634	7.33608	7.80603	7.52624	7.43266	7.87155	7.26647	7.26495	0.0375314
ACTR1B	10120	ARP1 actin-related protein 1 homolog B, centractin beta (yeast)	9.12494	8.72594	9.04612	9.53104	9.38784	9.28696	9.75081	9.3238	9.03529	9.07253	8.92886	9.06881	9.39924	9.55671	9.2823	9.14528	9.22816	8.51909	8.58898	0.00410482
ATP5J	522	ATP synthase, H+ transporting, mitochondrial F0 complex, subunit F6	9.41959	10.0316	9.37519	9.69556	10.0375	9.39412	9.83751	10.0882	9.4703	9.28804	9.32691	10.1338	9.87672	9.50051	9.19476	9.80648	9.7978	10.4625	9.44312	0.0204182
CYP4B1	1580	cytochrome P450, family 4, subfamily B, polypeptide 1	4.39955	4.27979	6.1249	4.97273	4.60834	4.53116	4.55183	4.84377	4.24068	4.35951	4.15488	4.55847	4.53116	4.95559	4.71342	4.63328	4.76661	4.13387	4.45904	0.00541196
FLJ12716	60684	FLJ12716 protein	4.31877	4.65764	4.45675	4.67058	4.68419	4.36904	4.69618	4.51608	4.31342	3.99927	4.09404	3.99884	4.05761	3.8637	3.74504	3.70184	3.72738	4.57607	4.21377	0.017002
GGA2	23062	golgi associated, gamma adaptin ear containing, ARF binding protein 2	7.32868	7.45802	7.37935	8.1174	7.73852	7.46629	8.22041	8.17469	7.4204	7.595	7.45003	8.3282	8.446	7.80083	8.12499	8.46152	7.97248	8.47335	8.28477	0.0335402
RNF127	79836	ring finger protein 127	6.67944	6.62336	6.85583	7.2257	7.05898	7.32195	6.55208	7.36104	6.67835	6.6413	6.62396	6.78341	6.66419	7.38778	7.30865	7.38769	7.54727	5.79806	6.72041	0.0360068
CBFB	865	core-binding factor, beta subunit	9.96922	10.1978	10.0263	10.6071	10.2467	10.1742	9.88008	9.81341	9.66796	9.9007	9.49479	9.3362	8.62419	9.45208	8.41221	8.38678	8.11024	10.6031	9.90408	0.0492034
NPM1	4869	nucleophosmin (nucleolar phosphoprotein B23, numatrin)	11.162	11.7381	11.0829	11.6184	11.3105	11.2514	11.7547	11.4425	11.2084	10.9297	10.9169	10.9929	11.1046	10.9589	11.3504	11.0204	11.1147	11.7206	11.5856	0.0172527
NQO1	1728	NAD(P)H dehydrogenase, quinone 1	10.5888	10.853	10.6725	12.0418	11.5077	11.6221	11.4042	11.5695	11.0526	11.1425	11.3192	8.58106	7.35008	7.71567	7.01178	7.40085	7.26205	10.0332	9.98177	0.0144525
HSA9761	27292	dimethyladenosine transferase	7.02874	6.92172	6.78493	7.25259	7.1986	6.76055	7.3112	6.90215	6.7184	6.53459	6.62096	6.80981	6.57355	6.63818	6.90215	7.08721	6.79188	7.88409	7.55895	0.00998017
KLHL3	26249	kelch-like 3 (Drosophila)	7.39571	7.36296	7.46292	8.08166	7.55277	7.74077	8.08109	7.74313	7.32719	7.38846	7.41906	7.28744	6.86465	7.57653	6.91581	7.31045	7.51931	6.65492	6.30956	0.00989086
NQO1	1728	NAD(P)H dehydrogenase, quinone 1	10.1717	11.184	10.4344	11.8892	11.3128	11.6541	11.5313	11.8792	11.1783	11.2968	11.096	7.82078	7.06099	7.42413	6.57556	6.69633	6.47637	11.3173	10.8244	0.0105482
PDK3	5165	pyruvate dehydrogenase kinase, isoenzyme 3	5.53186	5.76021	6.07096	6.00147	5.49857	5.6213	5.9911	5.8872	5.28811	5.403	5.31801	5.63565	5.62296	5.62903	5.64194	5.73048	5.82445	5.78041	5.08017	0.00821692
TXNL2	10539	thioredoxin-like 2	7.79934	7.88787	7.67288	8.03529	7.75995	7.92436	8.25346	8.12084	7.51259	7.53549	7.6088	7.86981	7.92857	7.98339	8.01961	8.37047	8.10346	8.81861	8.57976	0.0036242
PWP1	11137	PWP1 homolog (S. cerevisiae)	7.84477	7.82921	7.17364	7.79978	7.93162	7.80058	8.3417	7.70623	7.47235	7.42751	7.44413	7.56295	7.23555	7.5367	7.26893	7.36996	7.60074	8.51699	8.02754	0.0136211
BCCIP	56647	BRCA2 and CDKN1A interacting protein	7.32232	7.77086	7.19809	7.52862	7.4197	7.62905	7.83896	7.47141	6.97399	6.97956	7.36418	7.51628	7.51238	7.40171	7.40171	7.35246	7.33876	8.99144	8.05181	0.0434146
C2orf17	79137	chromosome 2 open reading frame 17	7.75077	7.50299	7.38311	8.12876	8.00545	7.42508	7.6033	7.23815	7.07001	7.23268	7.31814	7.38927	6.70678	6.85239	6.92734	7.07547	7.29167	7.19897	7.1608	0.047907
TNFRSF1B	7133	tumor necrosis factor receptor superfamily, member 1B	7.97603	7.33478	8.03329	6.9932	6.90969	7.26511	6.8171	6.69754	6.355	6.33452	6.69754	6.76827	6.43169	6.67099	6.51798	6.36678	6.93946	6.0198	6.05828	0.0298622
UBE2G2	7327	ubiquitin-conjugating enzyme E2G 2 (UBC7 homolog, yeast)	6.72826	6.37389	6.59446	6.61685	6.91142	6.27485	6.74788	6.69598	6.28463	6.16924	6.06881	6.8974	7.29059	6.98162	7.17728	7.10319	7.56273	7.31962	6.5721	0.00854416
PRAF2	11230	PRA1 domain family, member 2	8.37099	8.19914	8.49653	7.40578	7.76855	7.63191	8.21832	8.01705	7.2795	7.37065	7.34842	8.20439	8.15177	8.15282	7.9223	8.12115	8.11163	7.487	6.80204	0.0276376
MYST4	23522	MYST histone acetyltransferase (monocytic leukemia) 4	7.72745	7.085	7.60823	7.94328	7.6507	7.74287	7.47215	7.5247	7.34346	7.07778	7.15192	7.77827	7.77531	7.32117	7.79907	7.56028	7.454	7.22581	8.20096	0.00736867
HSA9761	27292	dimethyladenosine transferase	8.47395	8.92057	8.44036	8.23046	7.98215	8.2529	8.49807	8.48282	7.60906	7.85038	7.98055	9.00297	8.5515	8.93211	8.4614	8.68793	8.60012	9.83576	9.50426	0.0228565
LPXN	9404	leupaxin	8.70811	8.34153	8.69878	7.33768	7.36687	7.42412	7.24094	6.86009	6.78246	6.81629	6.70373	8.38874	7.78095	8.2192	7.70753	7.70267	7.68446	7.10332	7.21188	0.00702466
CKLF	51192	chemokine-like factor	7.98088	8.44879	7.84385	9.30044	8.64064	8.38536	8.55732	8.48482	8.25189	8.01316	8.31946	7.17315	6.82747	7.01504	6.56639	7.12598	6.87622	8.50582	7.40809	0.0440859
ATP6V0E	8992	ATPase, H+ transporting, lysosomal 9kDa, V0 subunit e	11.1199	11.0182	10.9644	11.2073	10.8946	10.8241	11.4119	10.9603	10.6019	10.5021	10.6291	10.6971	10.3187	10.7065	10.1675	10.3186	10.2625	10.1653	10.2563	0.00917012
KAT3	56267	kynurenine aminotransferase III	8.11082	8.4083	8.80535	9.20386	8.90154	9.32969	8.85943	9.46747	8.91611	8.52818	8.56475	9.39781	8.93003	8.72356	8.84523	9.61852	8.94771	9.47517	7.72223	0.0358336
PLCB4	5332	phospholipase C, beta 4	5.97335	7.61136	6.63763	6.8871	6.7051	6.62091	6.83825	7.54416	6.52936	6.47221	6.30452	5.94677	6.24017	6.2138	6.22458	5.93779	5.92884	5.61886	7.91045	0.0393539
CCL24	6369	chemokine (C-C motif) ligand 24	6.93631	6.13198	6.51267	6.03804	6.75452	6.32477	6.60065	6.53767	5.76136	6.04661	6.08984	6.32477	6.64129	6.78086	6.46668	6.76828	6.44392	5.84912	5.67461	0.0245393
FLOT2	2319	flotillin 2	6.7432	6.13089	6.65009	7.12971	7.22611	7.62922	7.38781	6.84326	6.92423	6.7689	6.58081	6.4804	6.2202	6.5168	6.59207	6.17601	6.52873	7.08893	6.69527	0.0256661
GART	2618	phosphoribosylglycinamide formyltransferase, phosphoribosylglycinamide synthetase, phosphoribosylaminoimidazole synthetase	7.94367	7.97939	7.97237	8.25107	8.23975	8.18696	8.73581	8.7857	7.84289	8.14218	7.87872	7.41117	7.45452	7.56736	6.864	6.97625	7.0601	9.5434	9.12996	0.024157
C10orf6	55719	chromosome 10 open reading frame 6	6.87378	6.75644	6.68873	6.87366	7.46752	7.03888	7.15319	6.91154	6.65228	6.41506	6.7428	6.74702	6.57535	6.18463	6.15534	6.25937	5.87119	7.05984	8.46644	0.0169081
MAPRE3	22924	microtubule-associated protein, RP/EB family, member 3	6.37109	5.79315	5.73168	6.25335	5.92264	5.51236	6.3103	6.13248	5.5321	5.69318	5.39349	5.98269	6.13488	6.36208	6.27961	6.44785	6.09141	6.05199	5.26691	0.0284953
C6orf75	60487	chromosome 6 open reading frame 75	7.00053	7.14751	7.60111	6.96671	6.71943	7.44348	6.99054	6.73958	6.70623	6.49848	6.24794	6.77817	6.5151	6.68274	6.28955	6.64964	6.06758	8.05735	8.20149	0.0445298
REPS2	9185	RALBP1 associated Eps domain containing 2	6.89926	7.5868	8.15523	8.15738	8.1197	8.25068	7.53866	7.69557	7.47823	7.32606	7.56514	7.31918	7.50991	7.56973	7.79204	7.69416	7.7907	6.44379	6.56244	0.0218929
RYBP	23429	RING1 and YY1 binding protein	9.07115	9.48371	9.31907	8.78037	8.48056	8.11368	7.81685	8.18558	7.68503	7.76845	7.86	8.34868	8.14003	8.24103	8.16835	7.94229	7.01369	8.21409	6.37632	0.035136
RPL10	6134	ribosomal protein L10	12.8833	12.9386	13.0712	13.6013	12.9524	13.0901	12.7483	12.7334	12.4522	12.3682	12.7419	13.325	13.2803	13.3646	13.4666	13.3598	13.4545	13.1186	12.608	0.0413204
ALDH9A1	223	aldehyde dehydrogenase 9 family, member A1	9.79237	9.34857	9.51318	10.2301	10.2339	9.66213	10.0312	10.3871	9.72603	9.31117	9.76768	9.67655	9.4901	9.20203	9.47795	9.06655	8.99185	9.21214	8.77733	0.0483699
APC	324	adenomatosis polyposis coli	5.49043	5.83382	5.51682	5.91258	6.36445	5.98179	5.83981	5.60512	5.7007	5.25486	5.3441	5.5418	5.5494	5.88825	5.50056	5.93798	5.28766	6.68948	6.29178	0.0401193
TK2	7084	thymidine kinase 2, mitochondrial	7.31898	7.31898	7.66062	7.52691	7.40753	7.50188	7.50122	7.41756	6.99693	6.8352	7.05685	7.3764	7.52372	7.49913	7.58047	7.55958	7.50535	6.65606	6.2627	0.00923246
C1orf56	54964	chromosome 1 open reading frame 56	6.11482	7.32896	5.72832	6.08018	5.57634	5.64943	5.69568	5.66069	5.3412	5.35717	4.9714	5.53191	5.61009	5.41547	5.64943	5.38847	6.02714	5.21031	5.8812	0.0299531
BAT2D1	23215	BAT2 domain containing 1	7.90157	7.84986	7.51188	7.82793	7.86976	7.39616	7.78385	8.25023	7.44001	7.19674	7.28747	6.6266	6.47227	6.4159	6.89751	6.70447	6.78253	7.31149	5.75238	0.0163467
PHLDA1	22822	pleckstrin homology-like domain, family A, member 1	8.33764	8.11265	7.88831	7.81588	7.62122	7.78054	8.44869	7.99813	7.28825	7.32766	7.62882	7.62169	7.78838	7.85507	7.68608	7.83425	7.93287	8.6432	8.32092	0.0272771
TK2	7084	thymidine kinase 2, mitochondrial	7.50999	6.95303	7.82687	7.35238	7.16219	7.3326	7.14515	7.17867	6.65087	6.74378	6.74338	7.23851	7.41895	7.26516	7.5623	7.33605	7.49076	6.60502	6.71944	7.29718e-05
EIF3S10	8661	eukaryotic translation initiation factor 3, subunit 10 theta, 150/170kDa	8.93492	9.14212	8.86628	8.85374	9.50527	9.36903	9.70099	9.47857	8.83247	8.9669	8.77393	8.95069	9.25044	8.61169	9.07644	8.95413	8.75527	9.92048	9.78799	0.0182393
SLC22A3	6581	solute carrier family 22 (extraneuronal monoamine transporter), member 3	3.49838	4.54697	3.66384	3.67884	3.99564	3.9119	4.07556	3.66104	3.15745	3.53704	3.31093	3.15675	3.34079	3.22123	3.29076	3.08549	3.17256	3.52124	3.16504	0.0166223
SNX27	81609	sorting nexin family member 27	7.66183	7.80252	7.85381	7.85646	8.38607	8.09943	8.21296	8.35304	7.60438	7.71371	7.63261	7.67286	7.39955	7.52561	7.18882	7.3403	7.47901	7.71147	7.83518	0.00367741
CCNH	902	cyclin H	9.17779	8.91992	8.66173	8.78882	8.82637	8.72514	9.42035	9.11572	8.31349	8.63	8.38484	9.05958	8.41947	8.88921	8.59284	8.71822	8.58551	10.1097	9.04067	0.0164671
FLJ13611	80006	hypothetical protein FLJ13611	4.16224	4.45867	4.24292	4.70022	4.6251	4.34134	4.94898	4.59108	4.19961	4.18073	3.93207	4.34263	4.17232	4.18549	4.00318	4.28703	3.98511	4.80541	5.26967	0.00686673
TNPO1	3842	transportin 1	10.0497	10.748	10.2366	10.2472	9.80437	9.68374	10.714	10.4773	9.65337	9.55472	9.73163	9.62173	9.28679	9.41104	9.0236	9.10725	9.0299	9.65188	8.96493	0.0494175
DDC	1644	dopa decarboxylase (aromatic L-amino acid decarboxylase)	5.73716	5.58894	5.72044	5.76339	6.53911	6.23487	6.25846	6.22347	5.40575	5.90501	5.67086	6.09414	6.21613	6.09646	6.56983	6.07941	6.44617	5.53201	5.90659	0.0377739
PELO	53918	pelota homolog (Drosophila)	9.50818	9.53534	9.02587	8.79142	8.42383	8.10707	9.15624	8.62633	8.04592	7.99288	8.18926	8.14955	7.57071	7.95134	7.30244	6.97722	7.02342	9.25195	8.65718	0.0337388
PNAS-4	51029	CGI-146 protein	8.87784	9.71403	9.02058	9.07141	8.51913	8.62459	8.93054	9.34461	8.45808	8.20562	8.38625	8.29495	7.46285	8.27764	6.8616	7.14789	6.7097	9.07259	8.72323	0.0190039
LRP3	4037	low density lipoprotein receptor-related protein 3	7.37614	7.13426	7.11174	7.65855	7.46734	7.15052	7.50271	8.0547	6.84484	7.10171	7.10161	8.05694	8.1719	8.3758	8.58448	8.53186	8.40816	7.25961	7.05072	0.0185872
APBA2BP	63941	amyloid beta (A4) precursor protein-binding, family A, member 2 binding protein	7.1293	6.87976	7.08566	7.87213	7.37562	7.46742	8.03756	7.95087	7.01065	7.24302	7.31588	7.35984	7.59079	7.84038	7.74212	7.75968	7.9995	6.68145	7.27495	0.014622
RPL36A	6173	ribosomal protein L36a	12.1889	12.775	12.5437	13.3078	12.4284	12.7529	12.7029	12.5099	12.1216	12.0335	12.4118	12.7653	12.859	12.8508	12.7384	12.7974	12.8995	12.5581	12.5486	0.0282809
DCTD	1635	dCMP deaminase	9.10814	9.39622	9.32797	9.17149	9.35802	8.96733	9.67126	9.51922	8.52637	8.82469	8.98841	8.78437	8.67943	8.72077	8.90923	8.31352	8.47945	9.5116	9.27208	0.0287847
KIAA1280	55841	KIAA1280 protein	8.09403	8.20389	8.42103	7.83119	7.4071	7.60887	8.36351	8.38442	7.18559	7.36521	7.52898	7.92889	7.85812	7.56244	7.73898	7.68395	7.56733	6.9655	8.05135	0.047738
LOC387680	387680	similar to KIAA0592 protein	9.00366	9.15754	9.05307	9.15855	8.75674	9.20809	8.71734	8.98541	8.72112	8.29832	8.19638	8.45851	8.06638	7.62852	7.59522	7.81399	7.85853	9.195	8.71734	0.0476922
STAM2	10254	signal transducing adaptor molecule (SH3 domain and ITAM motif) 2	5.82957	6.99048	6.03178	6.14831	6.39589	6.54994	6.10604	5.91982	5.89688	5.56738	5.45897	5.97973	5.72586	5.80841	5.48486	5.38504	5.79371	6.36139	6.02875	0.021749
MRPL35	51318	mitochondrial ribosomal protein L35	7.84397	8.67376	7.44339	8.19676	7.8994	8.26239	8.67554	8.62467	8.04577	7.71034	7.48477	7.71442	7.23612	7.35483	7.12413	7.5195	7.399	9.03182	8.69675	0.0446093
MRCL3	10627	myosin regulatory light chain MRCL3	11.2987	10.8949	11.2328	11.4931	11.8951	11.4513	11.2357	11.0138	10.6824	10.8836	10.9243	10.5535	10.1437	10.6099	10.1236	10.0637	10.1014	11.1769	10.4455	0.0133084
RPL29	6159	ribosomal protein L29	12.1335	12.0563	12.0557	12.4244	12.5049	12.072	12.3352	12.521	11.9138	11.4704	11.9671	12.6414	12.9046	12.8782	12.8218	12.8218	12.8472	12.0418	11.995	0.0429171
RHOQ	23433	ras homolog gene family, member Q	6.9207	6.62698	6.74356	6.61572	5.52314	5.92464	6.4141	6.11511	5.60821	5.67033	5.31211	6.74544	6.57789	6.438	6.42653	6.40057	6.23236	6.38836	6.38836	0.038099
TBK1	29110	TANK-binding kinase 1	8.33524	8.51356	8.17809	8.73595	8.78801	8.66003	8.53645	8.25118	8.04357	8.20474	7.76597	8.27328	7.74454	8.27986	7.35311	7.62894	6.83434	8.77278	9.33917	0.0193547
RPL22	6146	ribosomal protein L22	10.8415	10.7004	10.3127	11.267	10.9658	10.7636	10.6525	10.5705	10.4058	10.3275	10.0119	11.2081	11.4748	11.1365	11.6115	11.2071	11.4279	9.74022	10.3774	0.016156
ZNF238	10472	zinc finger protein 238	8.58772	8.38911	7.65152	8.8117	9.48734	9.56544	9.76546	9.69862	8.95294	9.06687	8.58772	7.87113	8.5324	7.73609	7.55959	8.12022	7.94428	8.43983	8.88183	0.0382883
TRPV4	59341	transient receptor potential cation channel, subfamily V, member 4	7.53748	6.57577	6.49635	7.38244	7.35274	7.08152	7.50255	8.00487	6.66117	6.8576	7.08152	6.76413	7.10018	7.15909	7.40617	7.24358	7.26388	6.44786	6.81018	0.0220906
MSX1	4487	msh homeo box homolog 1 (Drosophila)	7.15315	7.36348	6.77129	6.30714	6.52861	5.76562	6.47803	6.30714	5.5568	5.88082	5.59553	6.64092	6.36135	6.81804	6.09167	5.92527	6.05136	5.11965	8.09318	0.0123906
MRPS27	23107	mitochondrial ribosomal protein S27	8.92052	8.81754	8.73284	8.85118	8.58516	8.84314	9.49288	9.24342	8.5325	8.53241	8.14385	8.66877	8.57484	8.6109	8.72173	8.52687	8.53001	9.5539	9.43473	0.0278012
NQO1	1728	NAD(P)H dehydrogenase, quinone 1	8.41958	9.3405	8.59888	10.4652	9.80095	10.3291	9.93438	10.3582	9.51137	9.66706	9.5442	7.23429	6.53763	6.84695	6.96821	7.50511	6.90124	10.1416	9.44574	0.00749057
TIMP3	7078	tissue inhibitor of metalloproteinase 3 (Sorsby fundus dystrophy, pseudoinflammatory)	9.29205	7.96875	8.93092	7.25919	6.95213	7.44044	8.10366	7.16532	7.02918	6.77088	6.53883	8.59097	7.90875	8.0462	7.66764	7.79477	7.69277	8.32176	6.41294	0.046725
PCBD1	5092	6-pyruvoyl-tetrahydropterin synthase/dimerization cofactor of hepatocyte nuclear factor 1 alpha (TCF1)	9.69718	9.03336	9.21753	9.71015	9.61123	9.21973	10.0837	9.80415	9.00757	9.1051	9.12743	9.3786	9.62994	9.60619	9.70202	9.6834	10.1333	8.9201	9.11136	0.010863
RAB6IP2	23085	RAB6 interacting protein 2	7.65478	7.24805	7.49647	8.10071	7.37467	7.47916	7.54749	7.8737	6.98899	6.87006	7.34049	7.37529	7.2397	7.27848	7.04846	7.20608	7.23818	7.54815	6.8418	0.0252761
CPT1A	1374	carnitine palmitoyltransferase 1A (liver)	9.20564	9.75578	9.08099	8.83181	9.89303	9.78947	8.93748	9.36791	8.69922	8.95871	8.59872	8.5633	8.85054	8.32331	8.32889	8.56584	8.57897	8.68298	9.37745	0.0469619
GRSF1	2926	G-rich RNA sequence binding factor 1	9.45566	10.1172	9.74682	10.0609	9.52409	9.9301	9.29643	9.86169	9.26601	9.11426	8.98838	9.23524	9.15256	9.23378	9.03754	9.3621	8.84393	10.2996	9.65306	0.0098779
SATL1	340562	spermidine/spermine N1-acetyl transferase-like 1	6.73648	6.23552	6.4563	7.53712	6.85746	6.88295	6.8944	6.9627	6.53604	6.4218	6.27665	6.85479	6.74805	6.27852	6.61968	6.49813	6.30336	6.47896	5.86952	0.00653138
HIPK2	28996	homeodomain interacting protein kinase 2	6.3486	6.54106	6.29108	7.10564	7.31651	7.54872	7.24519	7.34147	6.68655	6.62111	6.76877	6.48359	6.69515	6.33267	7.07887	6.62419	6.95317	6.50958	6.5449	0.000352065
LOC441468	441468	hypothetical gene supported by AK024177	6.29998	5.65193	6.02596	6.67652	6.57214	5.83878	6.27015	6.30489	5.56654	5.6368	5.93119	5.8308	5.83722	6.095	5.9412	6.01373	5.66824	5.56688	5.98688	0.0149349
MLH3	27030	mutL homolog 3 (E. coli)	6.54958	6.81402	6.83316	7.44948	7.07456	7.04594	6.7016	6.97741	6.62863	6.38289	6.27448	6.44636	6.04961	6.17952	6.30884	6.25818	5.98173	6.99088	7.22574	0.00867218
CTSF	8722	cathepsin F	8.37145	7.95849	8.99082	8.55274	7.7744	7.46018	8.39309	8.04283	7.29556	7.35583	7.61658	9.59158	9.23282	9.64502	9.00979	8.97747	9.02984	7.67223	7.11678	0.0340851
ATRX	546	alpha thalassemia/mental retardation syndrome X-linked (RAD54 homolog, S. cerevisiae)	5.17119	5.10801	5.086	5.36578	4.68489	4.73501	5.51345	4.95608	4.28853	4.27835	4.71877	5.44223	5.17786	5.01894	4.69053	5.01006	4.88656	4.46824	4.44761	0.0319313
ADCY9	115	adenylate cyclase 9	7.82074	7.4537	7.54745	7.49416	7.50198	7.61517	8.04261	7.41603	6.6909	7.22554	7.05767	7.53785	7.81125	5.74165	7.03049	7.63041	7.19591	6.20384	7.36611	0.0322582
RetSat	54884	all-trans-13,14-dihydroretinol saturase	8.60579	7.95844	8.74988	8.87265	9.76831	8.92142	9.20045	9.35708	8.45692	8.84674	8.48623	8.05461	7.94603	8.24352	8.16768	7.82998	8.03388	7.59569	8.19819	0.0225807
GPR30	2852	G protein-coupled receptor 30	4.7264	4.75534	4.86313	5.19003	5.86601	5.00802	5.57211	6.04533	5.04652	4.82004	4.85653	5.16105	5.34844	5.27052	5.76942	5.24761	5.65649	5.02293	4.85368	0.0299557
SEPHS2	22928	selenophosphate synthetase 2	8.48094	9.09017	8.24714	9.60296	9.94829	10.1407	9.76689	10.09	9.53013	9.21953	9.08934	8.5213	7.93272	8.21521	7.37301	7.73698	7.60217	8.33982	7.98066	0.0163432
CLCN3	1182	chloride channel 3	9.44037	9.55248	9.63994	10.4283	10.4099	10.0621	10.1774	10.1437	9.65629	9.50918	9.67582	9.44692	9.35214	8.90482	8.80419	9.06887	8.6906	8.56033	9.34822	0.000438668
TK2	7084	thymidine kinase 2, mitochondrial	7.68923	7.40153	7.99149	7.57098	7.63675	7.81862	7.68773	7.66963	7.15784	7.0107	6.93502	7.39071	7.30922	7.12542	7.36549	7.12538	7.22482	6.35815	6.75955	0.00181182
PARP3	10039	poly (ADP-ribose) polymerase family, member 3	7.6772	7.36263	7.83575	7.44341	8.26692	8.33967	8.25964	8.06507	7.54648	7.38792	7.34308	7.2613	7.51461	7.16623	7.6265	7.6169	7.44553	6.69571	7.16564	0.0139813
NUP50	10762	nucleoporin 50kDa	5.96559	6.06967	6.38073	7.19223	6.62313	6.53905	5.98042	5.98042	5.58733	5.98042	5.87356	5.88887	5.87593	5.39231	5.37096	5.78783	5.34411	5.99131	7.72352	0.0465323
IPO7	10527	importin 7	6.58447	7.15904	7.20731	6.755	7.6862	7.23062	7.78026	7.27849	6.85802	6.37529	6.85225	6.70018	6.43276	6.16089	6.54731	6.32449	5.78335	7.43128	7.63426	0.0383102
HSA9761	27292	dimethyladenosine transferase	7.12213	7.40513	6.74029	7.1123	6.52106	6.73835	6.7674	6.2905	6.18836	6.0675	5.84356	7.44539	7.18264	8.13035	7.39481	7.23248	7.82426	8.82908	8.41516	0.00861297
IDS	3423	iduronate 2-sulfatase (Hunter syndrome)	4.49446	4.42919	4.44945	5.42837	4.67228	4.54334	4.73286	4.16223	4.21452	3.99916	3.93179	4.30178	4.11056	4.04748	4.18951	3.85906	4.21438	5.30924	4.41857	0.0300776
BSG	682	basigin (OK blood group)	9.47711	9.35889	9.16903	10.8226	10.3076	9.63205	9.83936	10.0737	9.47923	9.21154	9.73616	9.59025	9.42829	9.57971	8.99856	8.84475	8.74378	11.0978	10.5896	0.0417701
CHES1	1112	checkpoint suppressor 1	7.96289	7.80782	7.93774	8.26786	8.00361	7.8046	6.89247	7.72527	7.26253	6.93567	6.99067	7.89789	8.01668	6.81565	7.39428	7.09981	7.56377	6.54111	4.71615	0.0415941
PIGB	9488	phosphatidylinositol glycan, class B	7.03771	7.01267	7.04828	7.45017	7.42504	7.89583	7.40981	7.47774	6.77588	7.12334	6.66814	6.90406	6.81203	7.01504	6.94274	6.46787	6.64808	7.08395	7.2531	0.0165409
TLR1	7096	toll-like receptor 1	5.66703	5.76843	5.05655	5.21257	4.92085	5.43987	5.0583	5.61966	4.45616	4.833	4.43239	5.73751	4.99599	5.75719	5.09199	5.38663	5.15416	4.70022	4.28895	0.0124112
GHITM	27069	growth hormone inducible transmembrane protein	11.1429	11.0958	10.5664	11.2216	11.3232	10.9478	11.6241	11.16	10.8214	10.5279	10.3748	10.5416	10.5686	10.5253	10.8328	10.4516	10.2916	11.7824	11.5538	0.0121485
RAB21	23011	RAB21, member RAS oncogene family	8.56919	9.12545	8.01112	8.98319	8.67668	8.45386	8.72988	8.28889	8.13441	8.0726	7.59908	7.76665	7.3878	7.52691	7.08802	6.55929	6.78266	8.86564	7.98849	0.0289312
GALE	2582	UDP-galactose-4-epimerase	7.8939	8.8217	8.86056	9.64616	10.0335	9.71197	9.78464	10.5993	9.53599	9.09908	9.15159	6.86236	6.74138	6.71663	6.83879	6.1493	6.30823	8.91202	8.30338	0.0208207
SRP19	6728	signal recognition particle 19kDa	9.13931	10.3439	9.38506	9.2685	9.40422	9.61687	10.1404	9.79996	9.06615	8.7816	9.00612	9.44682	9.29339	9.3026	8.97988	9.22279	8.98648	10.4788	9.43015	0.00815332
PIGC	5279	phosphatidylinositol glycan, class C	9.21745	9.66047	9.17649	9.05981	9.66941	9.27705	9.35686	10.2789	8.73248	9.08784	8.67799	8.97891	8.55982	8.5567	8.72525	9.06394	8.61189	9.19011	9.01193	0.0313566
TBCA	6902	tubulin-specific chaperone a	9.79087	10.2502	9.4873	10.0297	9.7476	9.6394	10.3369	10.034	9.14326	9.28124	9.34443	9.46815	9.06632	9.53833	9.39314	9.26773	9.52704	10.549	9.97163	0.0027491
ZAP128	10965	peroxisomal long-chain acyl-coA thioesterase	6.71658	7.10657	6.78641	8.18029	7.48634	7.67556	7.69639	7.37851	7.32849	6.843	6.76484	6.86541	6.72468	7.06208	6.73972	6.8422	6.62624	7.10657	7.55926	0.03054
PAICS	10606	phosphoribosylaminoimidazole carboxylase, phosphoribosylaminoimidazole succinocarboxamide synthetase	8.4648	9.07516	7.79841	8.79867	8.20667	8.71925	9.13935	9.19314	8.49811	7.84914	7.96874	7.21829	7.28714	7.61629	7.64682	6.93785	7.07332	10.5922	9.74475	0.0466715
DCK	1633	deoxycytidine kinase	5.66075	6.98707	6.16245	6.01251	6.90688	6.60399	5.90196	6.27587	5.96443	5.63155	5.28319	5.93893	4.92446	5.12402	4.59453	4.63692	4.38086	6.73846	6.33962	0.0450761
ANXA7	310	annexin A7	10.3384	10.0922	10.3241	10.4241	9.85281	9.93844	10.075	9.65274	9.4957	9.30393	9.01331	9.37533	8.43431	9.33001	8.46157	8.32419	8.27974	9.97869	10.0279	0.0129625
NDUFA1	4694	NADH dehydrogenase (ubiquinone) 1 alpha subcomplex, 1, 7.5kDa	10.3341	10.6417	10.0665	11.4976	10.3603	10.9856	11.1434	10.982	10.0041	10.5148	10.3035	10.3722	10.177	10.046	10.2207	10.3363	10.3502	10.6834	9.82606	0.0231004
PAX6	5080	paired box gene 6 (aniridia, keratitis)	7.11362	8.14474	7.23771	7.5249	7.49008	6.78808	6.69641	7.1937	6.08086	6.58986	6.57931	7.82713	7.88174	7.43212	7.46368	7.71553	7.62509	6.28345	8.06776	0.0271899
TNFAIP6	7130	tumor necrosis factor, alpha-induced protein 6	7.54456	6.70197	7.36918	4.70142	4.70712	4.68456	5.66711	5.09123	4.31699	4.20662	4.20755	5.86838	5.49496	7.66298	5.12501	4.90355	5.44507	4.11801	4.34582	0.0175502
DCTD	1635	dCMP deaminase	9.56263	9.87515	9.6896	9.58647	10.1116	9.70029	10.2895	10.0264	8.98718	9.36467	9.26615	9.11655	9.18398	9.13245	9.3912	8.76038	8.73911	10.1796	10.032	0.00579112
SULT1A1	6817	sulfotransferase family, cytosolic, 1A, phenol-preferring, member 1	9.28532	8.84939	8.44703	8.86208	9.76952	10.0448	10.3066	9.87401	9.19013	8.87529	9.02737	9.49874	8.64769	8.70101	8.01365	8.28258	8.19503	8.61314	9.37707	0.0365236
APOL3	80833	apolipoprotein L, 3	6.97808	6.51281	7.54649	6.96659	7.37292	6.85504	7.0253	6.7979	6.13938	6.34197	6.29251	7.18261	6.40167	6.66183	6.22278	6.50429	6.66183	5.99431	6.06372	0.000778453
TNPO1	3842	transportin 1	9.75484	10.1788	9.80933	9.9267	9.66153	9.28613	10.4397	10.332	9.4793	9.22255	8.83702	9.21174	8.60075	8.98408	8.76582	8.79128	8.57589	9.5186	8.61999	0.0398901
CCRL2	9034	chemokine (C-C motif) receptor-like 2	7.319	7.21606	7.49334	7.23406	7.97221	7.39136	7.69673	8.22926	7.26969	6.70193	6.8753	6.87336	6.50662	7.13238	6.55947	6.3947	6.8116	6.40617	7.5041	0.0246554
PPAP2B	8613	phosphatidic acid phosphatase type 2B	8.4732	9.08986	8.45057	7.45384	7.42955	7.49849	8.16431	7.46932	7.04802	6.96233	6.51333	8.50983	8.32456	7.95003	8.38751	7.3816	8.62645	6.09885	6.13175	0.0190666
KIAA0746	23231	KIAA0746 protein	10.1742	10.2968	9.84102	10.2086	10.8662	10.3969	10.0827	10.9749	9.97	9.79668	9.46176	9.193	8.81621	8.42193	8.58549	9.11277	8.75468	6.93922	9.9848	0.0172791
ABCC6	368	ATP-binding cassette, sub-family C (CFTR/MRP), member 6	6.23898	5.89536	5.90078	6.46284	6.98946	6.28729	7.07314	6.52982	5.67192	5.9728	6.06847	6.6873	6.99647	6.47149	6.92074	6.52125	6.96136	5.74621	5.86856	0.00790998
PNAS-4	51029	CGI-146 protein	9.207	8.8343	8.83412	8.67957	7.79715	7.4803	8.47811	8.78436	7.64413	7.397	7.3728	8.34694	7.65683	8.08573	7.18189	7.68238	7.19184	7.58101	7.08586	0.0372039
HIP1	3092	huntingtin interacting protein 1	7.0917	5.98121	6.45253	5.60582	5.4937	5.60122	5.71192	5.60034	4.72162	4.84701	4.91712	5.474	5.0388	5.19912	5.4055	5.38648	5.1351	5.35578	5.18269	0.000655947
LOC391020	391020	similar to Interferon-induced transmembrane protein 3 (Interferon-inducible protein 1-8U)	9.53919	9.67448	9.73567	9.44452	9.31976	9.49945	9.96534	9.51142	8.4586	9.03836	8.81212	9.11297	8.70963	9.31844	8.92885	8.42894	8.59834	7.90111	8.80356	0.0206754
COX7B	1349	cytochrome c oxidase subunit VIIb	9.21007	9.72641	9.16896	10.4411	9.71281	10.3349	10.6864	10.8473	9.29763	10.0429	9.53359	9.53628	8.5244	8.67898	8.93662	9.66526	8.34553	11.2972	10.6954	0.0464133
TIMM23	10431	translocase of inner mitochondrial membrane 23 homolog (yeast)	8.73305	8.98201	8.16161	8.69753	8.56858	8.71078	9.16858	9.03529	7.94532	8.35267	7.87095	8.28717	8.20069	8.68092	8.46661	8.23274	8.12705	10.1591	8.88976	0.0125372
ISGF3G	10379	interferon-stimulated transcription factor 3, gamma 48kDa	9.82817	10.4588	10.27	10.7745	10.3134	10.3112	9.74433	10.0983	9.58697	9.34108	9.47674	9.27023	8.49631	8.88672	7.94992	8.30258	8.61194	8.50623	8.80928	0.00706589
PBP	5037	prostatic binding protein	11.1485	10.7947	10.6659	11.0798	10.869	11.2317	10.8833	10.9877	9.89305	10.5276	10.2562	11.5878	11.7671	11.5238	11.4506	10.9858	11.244	10.9368	10.1448	0.0375081
IFIT5	24138	interferon-induced protein with tetratricopeptide repeats 5	7.81568	7.96839	7.50289	6.3659	7.51949	7.07167	7.66759	7.3113	6.00033	6.57673	6.62139	6.67786	6.79234	6.81202	6.00154	6.76071	6.46535	6.83503	6.38636	0.042699
LHFPL2	10184	lipoma HMGIC fusion partner-like 2	9.31677	8.78583	9.31288	8.1028	9.18143	8.39685	9.0659	8.51567	7.97838	7.96061	7.65255	8.29714	8.17967	9.06278	8.14543	8.28124	8.47797	7.74884	8.34564	0.0155787
MCTS1	28985	malignant T cell amplified sequence 1	8.39077	9.68847	8.9428	10.5142	9.1287	9.57425	9.82325	9.61007	8.69033	9.09277	9.03485	8.71142	8.62756	8.64484	8.77815	8.99626	8.9118	9.91185	9.65541	0.0235762
GHITM	27069	growth hormone inducible transmembrane protein	10.5948	10.7762	10.0195	10.2464	11.0944	10.4357	11.1336	10.6008	9.93615	9.97941	9.81219	9.85057	9.34339	9.25448	9.50567	9.42439	9.04888	10.9881	10.4998	0.0092525
C10orf38	221061	chromosome 10 open reading frame 38	7.33619	8.10272	8.30502	9.69008	8.7446	8.86525	9.07893	9.4448	8.17173	8.65576	8.28476	8.98519	8.8384	7.83991	8.86517	8.51459	8.58079	5.99929	6.97063	0.014031
AGA	175	aspartylglucosaminidase	4.91332	5.8851	5.49465	6.18195	5.03153	5.88135	6.00064	5.88333	5.31487	4.76804	4.91443	5.87717	6.13185	5.29652	5.22377	4.98105	5.6857	5.09761	4.4694	0.0218419
IRF2	3660	interferon regulatory factor 2	7.99163	7.72247	8.65853	8.87345	9.2598	8.60205	8.50485	8.45431	8.3217	7.85503	7.64751	7.99172	7.45809	7.73908	6.67194	6.7609	6.76323	7.34493	7.55273	0.0305479
PHLDA1	22822	pleckstrin homology-like domain, family A, member 1	7.9738	8.29438	7.45976	7.29518	7.50379	7.6661	8.79505	8.01368	7.01185	6.97166	7.18736	7.25579	7.48025	7.48774	7.44361	7.24134	7.51081	9.67934	8.47012	0.0366453
MTAP	4507	methylthioadenosine phosphorylase	5.48382	4.79849	4.39286	5.40823	4.49043	4.66958	5.43297	5.46596	4.40817	4.52188	3.94591	5.28913	5.47039	5.22126	5.69178	5.48309	5.70074	7.39678	7.90151	0.0277767
RRAGD	58528	Ras-related GTP binding D	8.76079	7.5022	8.66831	7.28654	7.7075	6.97704	7.69765	7.70622	6.3071	6.82855	6.88346	9.31201	8.56662	8.9524	8.55931	8.70612	9.10878	6.50479	6.60476	0.0227463
SLC25A6	293	solute carrier family 25 (mitochondrial carrier; adenine nucleotide translocator), member 6	10.8657	12.1275	10.7692	12.1927	11.6871	10.9347	11.7694	12.1735	11.2631	10.8694	10.7071	12.0157	12.1837	12.2816	12.2794	12.0476	12.2859	12.122	11.1279	0.0289808
ADCY7	113	adenylate cyclase 7	5.33597	6.50864	6.26001	5.60962	5.01749	5.41469	6.49592	5.80565	4.68451	5.06178	4.82458	4.96484	4.47116	4.34833	4.34129	4.51531	4.6111	5.0038	7.46446	0.0267735
PGK1	5230	phosphoglycerate kinase 1	11.6817	11.1954	11.4943	12.4727	11.817	11.6236	12.3643	11.9053	11.2713	11.4046	10.9902	10.5607	10.1976	10.649	9.87156	9.64314	10.0344	11.4185	11.0026	0.00721317
GALK2	2585	galactokinase 2	7.13112	7.04515	6.48928	7.10271	7.42788	8.23731	7.29421	7.57403	6.77054	7.06236	6.2901	6.69206	7.42143	6.38268	6.95748	7.25224	7.37703	7.33326	6.58763	0.0420942
KCNH2	3757	potassium voltage-gated channel, subfamily H (eag-related), member 2	6.92807	7.08196	6.68355	7.20391	7.41556	6.75076	8.40989	7.18631	6.49918	6.83145	6.39048	7.21237	7.36446	7.00698	7.66841	7.68693	7.47357	6.19434	6.47431	0.0402385
AVIL	10677	advillin	4.69161	4.79203	4.4164	5.54881	4.94499	5.58574	5.73829	6.72875	5.17815	4.77124	4.71426	5.3475	5.26941	5.12016	5.51732	5.19636	5.55187	4.36925	4.7564	0.0470046
ARMCX5	64860	armadillo repeat containing, X-linked 5	6.45238	7.15274	6.7425	8.75079	7.39252	7.82813	7.4461	7.4493	6.64062	7.24531	6.96719	6.83005	6.72111	6.65435	6.54043	7.08974	6.6874	7.93802	6.92105	0.0380846
PDCD8	9131	programmed cell death 8 (apoptosis-inducing factor)	7.87048	8.01083	7.44687	8.92259	7.96789	8.45794	8.63804	8.89233	7.64544	8.17312	7.44053	7.56981	7.76932	7.32629	8.04259	7.60627	7.54901	8.92569	8.51259	0.0368565
MAGED2	10916	melanoma antigen family D, 2	8.50477	9.46816	8.8324	9.29659	8.14784	8.60357	9.61038	9.03891	8.04049	7.87168	8.43757	8.44491	8.60545	8.72988	8.33608	8.3906	8.39792	7.37989	7.3567	0.0368857
KIT	3815	v-kit Hardy-Zuckerman 4 feline sarcoma viral oncogene homolog	8.32906	8.7956	7.67982	7.83578	6.42859	7.05255	7.11783	7.78996	6.21982	6.52528	6.51901	8.26723	7.51255	7.9871	7.11165	7.04645	7.13983	6.37202	5.47952	0.0318157
IFITM3	10410	interferon induced transmembrane protein 3 (1-8U)	12.9195	12.5908	13.0649	12.284	12.3343	12.3428	12.9232	12.6099	11.4348	11.8858	11.6914	11.824	11.2445	11.6779	11.1661	10.8329	10.7793	10.2288	11.9495	0.00544725
CCRL1	51554	chemokine (C-C motif) receptor-like 1	5.12196	5.35466	4.56204	4.9101	5.41016	5.18894	6.32222	5.99743	4.39871	5.02362	4.78683	5.09994	4.76358	5.23323	5.04761	4.87384	4.93985	4.18971	4.38943	0.0400777
TCEB1P	6922	transcription elongation factor B (SIII), polypeptide 1 pseudogene	9.48732	9.63796	9.5848	9.87097	10.0755	9.34656	10.0492	9.37862	9.05736	8.87655	8.81002	9.88291	8.89582	9.37304	8.60967	9.10088	8.75801	9.58952	8.77858	0.00432944
BTN3A3	10384	butyrophilin, subfamily 3, member A3	7.99515	7.14057	8.42094	7.11865	7.34627	6.75617	7.2325	7.30406	6.117	6.4521	6.38904	7.29209	6.99526	7.18286	6.78099	6.85662	6.78188	6.31753	6.29166	0.00185606
C21orf33	8209	chromosome 21 open reading frame 33	7.58426	7.30225	6.93225	7.32791	7.77486	7.12618	7.99356	7.64874	6.91917	6.70817	6.59831	7.33671	7.32579	7.48523	7.65393	7.4303	7.77373	7.05318	7.1291	0.00395018
TLR2	7097	toll-like receptor 2	7.05822	7.37437	8.20187	7.25178	6.3125	6.61386	7.20556	7.72349	5.8972	6.11431	6.54786	6.95969	6.45765	6.96726	6.67749	6.69668	6.88124	6.69701	5.93379	0.0380572
FBXW4	6468	F-box and WD-40 domain protein 4	8.10502	8.96674	8.32966	8.56748	9.31099	9.04437	9.221	8.86859	7.91451	8.19069	8.39281	8.84456	8.89866	8.8076	8.88295	8.40064	8.67146	8.17509	8.62042	0.00674669
IL6ST	3572	interleukin 6 signal transducer (gp130, oncostatin M receptor)	9.29901	8.79074	9.42633	8.70833	8.58188	8.4761	8.55063	8.52755	7.67789	7.96105	7.55698	9.78798	9.10932	9.53476	8.15758	9.14157	8.16382	7.92766	8.59068	0.0129595
TBC1D8	11138	TBC1 domain family, member 8 (with GRAM domain)	7.11191	7.05862	6.30555	8.73399	7.93262	7.85774	7.47756	7.3691	6.8883	6.86095	7.35624	8.38187	9.09429	8.70309	9.28107	8.7819	9.54047	6.77762	7.74968	0.0273531
LYN	4067	v-yes-1 Yamaguchi sarcoma viral related oncogene homolog	9.525	7.56585	8.63641	8.70017	8.81991	8.46023	9.09787	9.15657	8.36937	7.74442	7.90947	8.16647	7.90565	8.48537	8.0493	7.66539	7.68185	8.10437	7.36287	0.0217968
ALDH2	217	aldehyde dehydrogenase 2 family (mitochondrial)	11.0185	10.6931	10.3847	11.3285	11.7983	11.9085	11.2056	11.0486	10.4077	10.5703	10.8779	10.4825	10.1484	10.5638	10.0995	9.93786	10.0226	7.90129	7.46418	0.00872982
PTPN18	26469	protein tyrosine phosphatase, non-receptor type 18 (brain-derived)	8.9586	8.3127	9.20197	9.43055	9.61805	9.41309	8.75907	9.41778	8.51546	8.51938	8.42687	8.66904	8.5889	8.51925	8.86216	8.63135	8.8047	7.39688	8.25977	0.00395883
KIAA0513	9764	KIAA0513	7.37454	7.54797	7.48968	8.38881	8.55455	8.68816	7.89756	8.9026	7.86638	7.36915	7.69753	7.55005	7.82289	7.47038	7.70865	7.87346	7.64977	6.83552	6.42413	0.0100359
HSD17B4	3295	hydroxysteroid (17-beta) dehydrogenase 4	9.01686	9.18769	9.21802	9.80017	9.15785	9.75049	9.72228	9.80232	9.12047	8.47887	8.80834	9.01123	9.33953	9.07467	8.90141	8.86628	9.02681	9.09309	8.79184	0.0211917
ATP10D	57205	ATPase, Class V, type 10D	7.13044	7.67052	7.70762	7.57403	6.62005	6.73636	7.4124	6.9263	6.35225	6.27736	5.99305	6.79316	6.11938	5.84041	5.60143	5.94087	5.56926	8.29384	7.21476	0.00847897
GALNT7	51809	UDP-N-acetyl-alpha-D-galactosamine:polypeptide N-acetylgalactosaminyltransferase 7 (GalNAc-T7)	8.6624	9.53499	9.12259	10.652	10.2982	10.5584	9.79799	10.0686	9.66262	9.27812	9.32625	8.45151	8.82569	7.9901	8.70236	8.85238	8.06903	8.64943	9.54455	0.00516104
GPR30	2852	G protein-coupled receptor 30	6.75258	6.40269	6.49747	7.07943	8.08818	6.66019	7.93548	7.88294	6.76213	6.51588	6.74869	6.71883	7.02337	7.02829	7.36386	7.2006	7.32017	6.64795	6.46409	0.0355666
FLJ20130	54830	hypothetical protein FLJ20130	6.20904	5.58832	5.26297	6.29853	6.02674	5.64245	6.01201	5.53819	4.65214	5.27732	5.17257	5.00741	4.79658	4.84528	5.02889	5.05392	5.02285	6.30819	5.56229	0.0211997
LOXL1	4016	lysyl oxidase-like 1	9.17236	9.71641	9.69343	7.72996	8.02306	9.27604	9.12651	8.64951	7.78533	7.88841	7.39465	8.1488	6.6278	7.80671	6.57587	6.51204	6.99898	6.71947	9.28739	0.0444802
RNF128	79589	ring finger protein 128	9.16141	8.49752	8.75989	10.2202	10.332	10.1444	10.4069	9.35337	9.44023	9.40761	8.79674	7.79564	7.74272	6.74138	6.99776	6.96774	7.00091	4.44296	5.10268	0.0270459
ETFDH	2110	electron-transferring-flavoprotein dehydrogenase	5.87439	5.84731	5.88059	6.36435	6.44029	6.23134	6.52855	6.72706	5.84821	5.4707	5.41375	5.60223	6.20372	5.64645	5.79423	5.7619	6.38661	5.86957	5.7047	0.00761208
ITPR1	3708	inositol 1,4,5-triphosphate receptor, type 1	6.07606	5.14557	6.20321	5.70315	4.16783	5.12991	6.03598	5.33448	4.35775	4.47477	4.33198	6.6632	5.59349	5.36988	5.08674	5.41856	5.40671	4.32316	4.5918	0.0484487
TRBV3-1	28619	T cell receptor beta variable 3-1	9.30746	9.52097	8.80742	6.79839	6.14999	7.29885	7.98764	6.87907	5.76882	6.31778	6.31335	8.65392	7.06809	8.38198	7.04128	7.24686	7.10185	6.29705	5.97472	0.0464889
HTATIP2	10553	HIV-1 Tat interactive protein 2, 30kDa	8.28016	8.72646	8.38542	9.62829	9.29537	9.90815	9.67322	9.28689	9.09621	8.39201	8.49965	7.84032	7.79759	8.23337	8.11678	8.10469	7.81862	7.70165	8.28407	0.032962
TXNL2	10539	thioredoxin-like 2	9.40631	9.59251	9.04351	9.54168	9.21279	9.38676	10.1726	9.91676	8.85561	8.83113	8.55483	9.16795	8.82656	9.1011	8.95747	9.54262	9.37595	10.4525	10.4531	0.00464551
TNFSF13	8741	tumor necrosis factor (ligand) superfamily, member 13	10.1277	7.97084	9.06049	8.97031	9.5924	9.84955	9.98344	10.2859	8.5361	9.20369	8.76664	8.85247	8.54383	8.44707	8.64607	8.12823	8.34497	6.87619	6.79981	0.0240622
MAGED2	10916	melanoma antigen family D, 2	9.14163	9.78099	9.07269	9.35294	8.55167	8.47389	9.40914	9.24538	8.06247	8.03125	8.22247	9.11223	8.93798	9.03458	8.76167	8.75951	8.73114	8.01595	7.40521	0.0095594
HERC6	55008	hect domain and RLD 6	8.56124	8.09936	8.8139	7.59948	8.24766	8.51068	7.29116	8.15512	7.16446	6.94092	7.06906	6.99796	6.93954	7.07003	6.8609	6.7939	6.98421	7.86932	6.7108	0.0135473
THBD	7056	thrombomodulin	8.39344	8.4486	8.05552	6.41454	6.42202	6.02351	7.72101	6.91316	6.04039	5.49993	5.82732	7.65996	6.74186	6.93988	6.54523	6.29705	6.27661	9.61333	10.2751	0.0354075
NDRG2	57447	NDRG family member 2	7.82506	6.55802	6.66719	8.38884	8.44625	7.45857	7.31463	7.48936	6.9416	7.04554	6.72794	7.8305	7.71214	7.48988	7.66983	7.31463	7.3828	5.71527	5.70068	0.0176097
ABCC1	4363	ATP-binding cassette, sub-family C (CFTR/MRP), member 1	7.42901	7.23623	7.38604	8.56621	7.22597	8.71791	8.39694	7.86848	7.45079	7.38604	6.8	6.36423	6.64395	6.81226	6.35845	6.53168	6.35499	8.29965	9.9926	0.0333356
BACE2	25825	beta-site APP-cleaving enzyme 2	9.4029	9.8414	10.1727	10.3831	10.0031	10.6949	10.1159	11.1895	9.73315	9.5862	9.26098	9.20559	8.73306	9.07667	9.12672	8.70223	8.6353	8.36454	8.21215	0.00999314
TCTA	6988	T-cell leukemia translocation altered gene	8.61879	7.91141	8.27186	7.92548	8.97071	8.69002	8.73238	9.24265	7.52154	7.73943	8.00462	8.27915	7.99762	8.52233	8.14645	8.37827	8.32208	7.60758	8.03733	0.0105996
PLCXD1	55344	phosphatidylinositol-specific phospholipase C, X domain containing 1	7.92895	8.56984	7.63315	8.78746	8.88754	8.03681	8.01932	8.60351	7.64891	7.48816	7.38941	8.04645	7.84246	7.88424	7.76049	7.98009	8.01482	8.4246	8.93639	0.00450641
PSD3	23362	pleckstrin and Sec7 domain containing 3	6.91314	7.00259	7.14714	7.32504	7.45637	6.95986	7.16973	7.2305	6.41981	5.88908	6.45118	6.75495	7.03912	6.5239	6.40321	7.04997	6.722	5.76484	6.4914	0.0186661
PGCP	10404	plasma glutamate carboxypeptidase	8.42467	8.09542	8.50123	8.32544	7.90774	7.35439	7.93193	8.44967	6.84562	7.34815	6.85905	9.00667	8.54841	8.95377	8.90061	8.79561	8.88742	6.4765	6.42867	0.00907111
RRAGD	58528	Ras-related GTP binding D	6.41381	5.42762	5.95822	4.52388	5.90748	4.42847	5.67178	5.10707	4.13287	4.05884	4.25381	6.01694	6.01722	5.31855	4.91006	5.32618	5.54529	4.20419	4.04697	0.0285404
HERC5	51191	hect domain and RLD 5	7.78718	7.80058	7.62855	6.54543	6.0657	6.80503	6.58269	7.40256	5.64828	5.68074	5.77134	6.6785	6.3959	6.7562	6.59778	6.45423	6.6635	8.3194	5.58346	0.00990926
GAA	2548	glucosidase, alpha; acid (Pompe disease, glycogen storage disease type II)	8.53757	8.43468	8.19139	8.74118	8.04097	7.51196	8.88501	7.9798	7.16853	7.14293	7.39925	8.29963	8.29373	8.05951	8.14199	8.14349	8.24502	8.25653	8.54259	0.0151287
SULT1A3	6818	sulfotransferase family, cytosolic, 1A, phenol-preferring, member 3	9.16959	9.42999	8.49397	8.90348	10.2635	10.2045	10.5834	10.4671	9.27614	8.96717	9.00147	8.94535	8.30573	8.39697	7.69653	7.55142	7.37972	8.62433	9.98064	0.0270695
OBFC1	79991	oligonucleotide/oligosaccharide-binding fold containing 1	8.6129	8.86718	8.38395	8.51952	9.08063	8.78497	9.35454	9.55627	8.19989	7.98255	7.96888	7.83263	7.61571	8.23175	8.20809	7.83251	7.88013	8.72522	9.39073	0.00383726
UBE2L6	9246	ubiquitin-conjugating enzyme E2L 6	10.1298	10.213	10.2757	9.61655	9.09934	9.06738	10.0693	9.61755	8.4776	8.39391	8.57568	8.97447	7.97475	8.68151	8.18761	7.88351	7.41306	8.31723	6.77568	0.00437897
LEPREL1	55214	leprecan-like 1	8.53375	6.76666	8.74847	8.71783	7.77013	7.48634	7.88689	9.31925	7.01748	7.2569	7.39357	7.0774	7.58805	7.48414	7.50613	7.1468	7.53774	6.95349	7.04611	0.0382121
CBR1	873	carbonyl reductase 1	8.75986	8.32095	7.64569	8.15256	9.02365	8.50495	9.80071	9.45901	7.89263	7.90676	8.10735	7.91647	7.37676	7.74346	7.5765	7.16176	7.45456	9.32588	5.84675	0.0259538
HEXB	3074	hexosaminidase B (beta polypeptide)	10.6338	10.4345	10.4453	10.3961	10.8143	11.3041	10.9962	11.3858	10.1502	9.85928	9.85209	10.3782	10.3429	10.4091	10.0807	9.87075	9.72288	9.70024	10.5854	0.00271167
TNFSF10	8743	tumor necrosis factor (ligand) superfamily, member 10	6.54818	6.86621	7.41142	8.00167	6.8835	7.01176	7.1189	6.41452	5.78095	6.2905	6.09516	6.11848	4.67731	5.36376	4.02358	5.42408	4.25612	3.92941	4.28065	0.014237
ZDHHC7	55625	zinc finger, DHHC domain containing 7	10.0647	10.4165	9.98797	10.6696	10.8433	10.5385	10.202	10.7733	9.88452	9.75078	9.07168	9.02718	8.62936	8.73675	8.32015	8.55731	8.33116	10.3724	9.91627	0.0363779
G1P2	9636	interferon, alpha-inducible protein (clone IFI-15K)	11.3058	11.6898	11.2732	9.69792	11.0432	10.9665	10.7568	11.4471	9.66148	10.2391	9.33718	8.09173	7.61998	7.95952	7.56206	7.26568	7.77369	11.2289	8.51214	0.0413459
RFX5	5993	regulatory factor X, 5 (influences HLA class II expression)	8.0193	8.36736	8.11402	7.78292	8.3472	8.57845	8.5874	8.93422	6.88907	7.80066	7.5245	7.37881	7.17754	7.16508	6.62578	6.85163	6.24467	8.11134	7.69597	0.0345185
RAC2	5880	ras-related C3 botulinum toxin substrate 2 (rho family, small GTP binding protein Rac2)	7.47774	6.45823	7.32156	7.35817	7.96362	7.30897	8.98685	8.82597	7.311	6.85992	6.96893	6.50428	6.24772	6.71126	6.21822	6.49527	6.2534	7.9806	6.82945	0.0400275
C14orf147	171546	chromosome 14 open reading frame 147	8.34988	8.67534	8.4159	8.45371	7.91256	7.61235	9.48358	9.30698	7.30277	7.59794	7.62556	8.69177	8.21985	8.48208	7.80352	8.18489	7.93489	7.61134	7.67734	0.0457056
ABCC6	368	ATP-binding cassette, sub-family C (CFTR/MRP), member 6	6.40696	6.47546	6.18491	6.62692	6.72892	6.57839	7.16502	7.80531	5.49772	6.34358	5.96569	7.66479	7.45526	8.16915	7.73697	7.67974	7.5864	5.71393	5.63142	0.0257941
ACVR1	90	activin A receptor, type I	8.37937	8.82369	8.47662	8.72174	8.88232	9.2639	8.27406	8.0499	7.6654	7.90451	7.20008	7.34085	6.3865	6.86878	6.02692	5.72552	5.95111	7.30991	8.0053	0.0148018
SULT1A3	6818	sulfotransferase family, cytosolic, 1A, phenol-preferring, member 3	9.16108	9.65015	8.93136	9.09012	10.4567	9.87201	10.866	10.7824	9.3063	9.04682	9.14055	9.11199	8.26592	8.23819	7.41263	7.66476	7.44502	8.63562	9.90082	0.0320703
MRPL34	64981	mitochondrial ribosomal protein L34	7.72993	9.01067	7.80886	8.471	8.57482	8.38855	8.09853	8.56242	7.53309	7.06562	7.49766	8.59271	8.15393	8.18796	7.5527	8.14816	8.6641	8.71043	8.21835	0.00634513
UGDH	7358	UDP-glucose dehydrogenase	8.71893	9.89855	8.82628	8.59207	8.89715	9.64974	10.3005	9.179	7.93071	8.55053	8.32066	8.22343	7.533	8.86239	7.39183	7.42681	6.56734	8.67412	8.20149	0.024088
ABCA3	21	ATP-binding cassette, sub-family A (ABC1), member 3	7.07637	6.35828	6.15527	6.69558	7.1146	6.31124	7.68827	6.98146	5.57851	6.05083	6.06497	6.70575	7.03392	6.58654	7.07892	6.76262	6.95076	5.65694	5.83099	0.00896908
SUCLG2	8801	succinate-CoA ligase, GDP-forming, beta subunit	7.3418	7.07105	7.48669	7.92478	9.08938	9.05561	8.40042	9.08078	7.39044	7.8163	7.70024	7.41883	7.1384	7.14526	6.99291	7.04354	6.45897	6.92585	6.28634	0.00782767
BACE1	23621	beta-site APP-cleaving enzyme 1	8.03513	8.11764	7.89672	7.42739	6.52664	5.91762	7.63626	7.44804	5.74368	5.7084	6.28384	10.0643	10.2283	9.37358	9.38742	9.70869	9.67713	5.91966	6.65317	0.0306011
IFRG28	64108	28kD interferon responsive protein	7.72597	8.29469	8.17558	9.19266	9.112	8.18481	7.79566	8.56146	7.48953	7.57377	7.40122	7.21893	7.09013	7.20265	6.87499	6.97761	7.26616	5.88859	5.98357	0.0144664
CASP1	834	caspase 1, apoptosis-related cysteine protease (interleukin 1, beta, convertase)	8.09888	7.5385	8.01695	6.96215	7.15435	7.90937	7.59963	8.55468	6.08136	7.01677	6.55475	7.47005	6.48963	7.31097	6.60866	6.79721	6.20795	8.11605	5.95054	0.0354651
IFI16	3428	interferon, gamma-inducible protein 16	8.79779	9.47431	9.65939	8.40663	9.23478	8.77265	9.4943	9.60982	7.88849	7.62986	8.52769	8.33784	6.72329	8.63411	5.87869	6.21187	5.62585	10.1639	4.3579	0.0288486
HPRT1	3251	hypoxanthine phosphoribosyltransferase 1 (Lesch-Nyhan syndrome)	9.31128	9.8123	9.24135	10.7735	9.46894	9.34722	10.0124	9.69486	9.19102	8.83742	8.27704	9.3978	9.52073	9.66478	9.27517	9.23238	9.36382	10.3511	9.63545	0.0302088
BTN3A3	10384	butyrophilin, subfamily 3, member A3	6.89351	6.05365	7.01994	5.61457	5.96299	5.55387	5.9096	6.21607	4.85646	5.01161	4.38573	5.80582	4.9587	4.92379	4.47986	4.45066	4.65154	5.10003	4.61128	0.00979354
SUCLG2	8801	succinate-CoA ligase, GDP-forming, beta subunit	9.05232	7.81308	8.32722	8.82335	9.59578	9.6912	9.19173	9.4711	8.14609	8.23166	8.38319	8.19518	8.15513	8.04547	8.21123	7.65574	7.56815	7.51256	6.75659	0.00109503
FLJ10357	55701	hypothetical protein FLJ10357	8.11474	7.95708	7.97657	8.30945	9.18731	8.34367	7.78202	7.84357	6.82881	7.12638	7.58593	8.48975	8.47307	7.96771	8.30372	8.07401	8.36948	7.08827	7.5734	0.0169227
BUB3	9184	BUB3 budding uninhibited by benzimidazoles 3 homolog (yeast)	8.69678	9.24691	8.62732	9.39811	8.6179	8.25065	8.91347	8.47025	7.54978	7.58061	7.72047	7.72673	7.12886	7.17559	7.47774	7.32991	7.34452	9.65039	9.57454	0.00390593
PGK1	5230	phosphoglycerate kinase 1	10.2923	9.78189	10.2146	11.6079	10.7038	10.339	10.9764	10.6093	9.99855	9.8655	9.3329	9.10283	8.84316	9.32566	8.96347	8.64564	8.71307	10.0292	9.65759	0.0109119
C9orf132	399665	chromosome 9 open reading frame 132	9.58072	9.04385	9.82709	9.39122	10.3932	9.32334	9.6435	10.2744	8.85159	8.7719	8.39179	9.08118	8.83554	8.50098	8.71513	8.37639	8.60642	7.48001	8.62133	0.00527785
TNFSF13	8741	tumor necrosis factor (ligand) superfamily, member 13	8.60916	6.84279	7.53847	7.85971	8.71858	8.74069	8.48992	8.80303	7.30908	7.77528	7.07782	8.09657	7.78857	7.64551	7.87902	7.63725	7.42369	6.66814	6.38859	0.00954513
AGA	175	aspartylglucosaminidase	6.60041	7.4065	6.9344	8.17309	6.99109	7.97626	7.68659	7.94009	7.139	6.18312	6.50736	8.11701	8.21093	7.86468	7.79943	7.48447	8.23806	7.10163	5.95248	0.0289153
CASP1	834	caspase 1, apoptosis-related cysteine protease (interleukin 1, beta, convertase)	8.51701	7.85828	8.18481	7.32342	7.50508	8.27177	7.80214	8.55173	6.48357	7.21052	6.52804	7.90187	6.97637	7.79597	6.7964	7.38267	6.86648	8.34517	6.14653	0.016038
FAS	355	Fas (TNF receptor superfamily, member 6)	8.23301	7.3141	7.47844	6.98301	8.11154	7.20876	8.35063	8.65738	6.65317	6.37203	7.10958	7.41664	6.43276	7.41217	6.53744	6.85178	6.98798	7.82433	8.02966	0.0259684
MCCC2	64087	methylcrotonoyl-Coenzyme A carboxylase 2 (beta)	10.0512	9.71453	9.63015	10.2187	10.0593	10.0361	10.428	10.0533	9.16582	9.35035	8.4928	9.19625	9.35553	8.64999	9.359	9.0946	8.99434	9.63015	9.8053	0.0383912
GALNT10	55568	UDP-N-acetyl-alpha-D-galactosamine:polypeptide N-acetylgalactosaminyltransferase 10 (GalNAc-T10)	7.89935	8.87547	8.49322	8.3248	7.24011	7.63043	8.60167	8.91416	7.0974	7.1341	6.72029	6.90404	6.60473	7.04858	7.14069	7.21539	6.95515	7.53128	9.27118	0.0170623
TP53	7157	tumor protein p53 (Li-Fraumeni syndrome)	6.49815	5.56638	5.83606	7.61549	6.78071	7.04588	6.76558	6.50327	5.61676	5.53963	6.18183	6.30172	6.21715	6.14615	6.46457	5.98935	6.38553	6.10081	8.52556	0.00822193
IFIH1	64135	interferon induced with helicase C domain 1	7.64079	8.27263	7.84682	7.05962	7.87888	8.07223	7.23908	7.83	6.88876	5.99779	6.45736	6.1179	6.05213	5.84389	5.80621	5.9511	5.79624	7.15486	6.63948	0.0200776
IFI16	3428	interferon, gamma-inducible protein 16	9.5287	10.2015	10.351	9.30933	9.79048	9.35786	10.0774	10.2956	8.5236	8.28388	8.97909	9.05022	7.56811	9.34024	6.58718	7.49165	6.57824	10.6902	4.81406	0.00828602
ABCA1	19	ATP-binding cassette, sub-family A (ABC1), member 1	7.66084	8.14189	7.94809	7.70223	7.74908	6.86726	9.00136	7.62247	6.57187	6.61722	6.65725	8.02937	7.61723	8.06968	6.48099	7.24978	7.33574	6.90517	7.82229	0.0266291
SGCB	6443	sarcoglycan, beta (43kDa dystrophin-associated glycoprotein)	8.27625	9.37589	8.99416	8.53921	7.51986	8.17778	8.36275	8.94764	7.55657	6.80786	7.0374	7.53566	6.93306	7.13526	7.07088	6.57144	6.81169	7.73663	6.39448	0.0124746
SLC22A18	5002	solute carrier family 22 (organic cation transporter), member 18	8.96607	9.43855	8.77423	10.8568	11.4059	10.9159	10.4809	10.1697	9.42915	9.79015	9.54972	7.60659	7.80755	8.02555	7.63533	8.19895	7.9614	7.28876	7.50806	0.00298619
SSBP2	23635	single-stranded DNA binding protein 2	7.14507	6.84625	7.06608	7.72877	7.13836	6.94159	7.14365	6.83664	5.48938	6.43329	6.0071	7.33021	7.09106	7.66056	6.92642	6.95543	7.34287	7.16203	6.22308	0.0274975
LRIG1	26018	leucine-rich repeats and immunoglobulin-like domains 1	7.40191	7.20543	7.77042	6.80019	8.12204	7.7996	7.61539	8.71987	6.24643	7.03329	6.59268	9.04591	8.70224	8.62081	9.78524	9.06381	9.4909	5.83261	5.41627	0.0223668
TNFSF10	8743	tumor necrosis factor (ligand) superfamily, member 10	10.1465	10.4983	10.616	11.136	10.3584	10.3293	10.1882	9.99946	9.03031	9.61703	8.93766	9.69501	8.18219	8.7223	7.87143	8.88983	8.07301	6.76745	5.83648	0.0085943
LAMP2	3920	lysosomal-associated membrane protein 2	7.98673	8.59724	8.66453	9.05792	7.72054	8.53172	8.72504	8.25569	6.94166	7.7442	7.0559	8.46142	8.31513	8.37579	8.11664	8.44472	8.72662	6.77435	6.86214	0.0160639
IFI44	10561	interferon-induced protein 44	8.83757	8.67528	8.86338	7.51138	8.17803	9.24664	8.65869	9.26125	7.6327	7.53618	6.90953	7.076	5.99002	6.81385	6.31914	6.21268	5.57697	9.34023	7.11648	0.0237993
MITF	4286	microphthalmia-associated transcription factor	8.18268	8.81509	8.12419	7.55053	7.95371	7.67117	7.11885	7.80767	5.74292	6.85108	6.57182	7.38636	7.11885	6.81608	6.90087	6.5252	6.95085	6.1878	5.60569	0.048209
IFI16	3428	interferon, gamma-inducible protein 16	8.07415	8.3012	8.12643	7.19747	7.62085	6.67031	7.90234	7.6574	6.35293	5.66561	6.47615	6.83958	5.32273	6.74055	5.46669	5.3883	5.66542	8.64728	5.07865	0.0146942
LAMP3	27074	lysosomal-associated membrane protein 3	7.56353	8.76557	7.52836	7.5435	6.18425	6.70024	7.23662	8.16885	5.84643	6.04384	5.86438	6.60423	6.0265	6.5122	7.17236	6.55929	6.25784	5.9391	7.22449	0.020504
TNFSF13	8741	tumor necrosis factor (ligand) superfamily, member 13	9.15516	6.60864	7.88856	7.93184	9.12388	9.21236	8.84207	9.4453	7.60563	8.0899	7.28964	8.31624	7.83268	7.4231	7.91265	8.11379	7.41399	6.90511	6.40538	0.0130025
MCTP1	79772	multiple C2-domains with two transmembrane regions 1	4.55759	7.32199	4.67023	4.18585	4.67023	6.11055	5.92823	6.29257	4.01689	4.19134	4.3344	5.16711	4.78521	5.74728	4.61812	5.08489	4.86164	4.17237	4.34473	0.0396022
CTSO	1519	cathepsin O	9.23534	8.44185	9.13436	9.32312	8.27026	7.66449	8.2418	7.60853	7.36535	6.34922	7.16698	8.86116	8.23673	8.73758	7.97144	7.70767	7.39794	5.9794	6.27343	0.0323213
CASP1	834	caspase 1, apoptosis-related cysteine protease (interleukin 1, beta, convertase)	6.81625	6.26241	6.19365	6.05953	6.06818	6.85302	6.40303	7.30346	4.88732	5.53999	5.35106	5.84445	5.3822	5.81336	5.39434	5.50084	5.49588	7.36942	5.18543	0.00629734
OAS2	4939	2'-5'-oligoadenylate synthetase 2, 69/71kDa	8.6842	9.09434	8.23148	8.67347	7.81152	8.74179	8.17905	8.48898	7.09921	7.07195	7.12927	6.87039	7.10859	6.86881	6.83063	7.15906	7.1393	8.3302	6.33743	0.00165886
GALNT10	55568	UDP-N-acetyl-alpha-D-galactosamine:polypeptide N-acetylgalactosaminyltransferase 10 (GalNAc-T10)	8.22339	9.93765	9.03463	9.51727	7.6504	8.50586	9.5084	9.60183	7.26191	7.89611	7.81408	7.51027	7.53056	7.11471	7.17124	7.10606	7.63594	7.26078	9.60319	0.0257859
CASP1	834	caspase 1, apoptosis-related cysteine protease (interleukin 1, beta, convertase)	8.19339	7.35135	7.63639	6.60768	6.63633	7.90684	7.32743	8.14484	5.31047	6.52429	6.22556	7.01144	5.83024	6.571	5.81331	5.62908	5.35112	7.84092	5.31713	0.0447866
MAOB	4129	monoamine oxidase B	9.55858	9.74264	9.93039	10.2863	8.67151	9.65313	9.75264	9.81655	8.36045	8.09745	8.51557	8.62221	8.37869	8.46302	8.12548	8.34141	8.16785	7.35965	6.95378	0.0053147
SUCLG2	8801	succinate-CoA ligase, GDP-forming, beta subunit	8.64792	7.7522	8.08577	8.42611	9.78736	9.73102	9.21128	9.69669	7.96337	8.12723	8.07152	8.19271	7.76651	8.08815	8.109	7.73186	7.13415	7.4317	6.70131	0.00618228
AKR1B1	231	aldo-keto reductase family 1, member B1 (aldose reductase)	10.0764	9.81495	10.3405	9.82263	9.32404	10.0768	11.759	10.6889	8.94226	8.81348	8.99348	9.49357	9.18549	9.4246	9.03109	9.25956	8.9869	10.3502	7.12209	0.0269589
MDK	4192	midkine (neurite growth-promoting factor 2)	9.45804	8.84113	8.92477	10.139	10.8214	8.60269	9.65162	9.10595	8.17054	7.98166	8.57899	8.10493	7.6394	8.20061	7.9726	7.85959	8.40481	8.67077	10.356	0.0185368
PDLIM4	8572	PDZ and LIM domain 4	8.24995	10.1257	7.84825	8.32519	9.0256	6.73206	9.29245	8.48855	6.68272	7.65878	6.50737	7.55746	7.19718	7.99832	6.86903	7.35638	7.36528	7.66582	6.17419	0.0479211
CGB	1082	chorionic gonadotropin, beta polypeptide	6.09044	6.48643	6.4121	8.7367	6.10452	7.38255	8.05331	7.1206	5.83188	6.0779	6.16531	6.37099	6.45317	6.70354	6.74497	6.83986	6.76113	6.21554	9.81265	0.028881
ABCA1	19	ATP-binding cassette, sub-family A (ABC1), member 1	8.08555	8.53216	8.11205	7.92558	7.30643	5.52757	8.11587	6.55229	5.65762	5.46277	5.61818	7.31817	7.13534	7.40487	6.03189	6.8612	6.57844	6.57362	8.19415	0.033389
NPDC1	56654	neural proliferation, differentiation and control, 1	9.29307	8.75243	8.74393	10.2953	10.1318	8.21437	9.02804	9.12157	7.88406	7.59779	8.04876	8.52286	8.46358	8.45421	8.20368	8.28362	8.41303	7.8947	8.50943	0.0142698
MX1	4599	myxovirus (influenza virus) resistance 1, interferon-inducible protein p78 (mouse)	11.4776	11.0781	11.0085	8.95933	9.19453	10.7261	11.2798	11.3943	8.67721	9.27441	8.42403	8.34241	7.92734	7.76534	7.62611	7.63059	7.13018	10.4846	7.185	0.0419477
HAVCR1	26762	hepatitis A virus cellular receptor 1	7.31321	6.45509	4.53077	7.18809	5.99796	5.79679	8.26432	7.12253	6.0471	5.09351	4.79525	4.63223	5.2476	4.80678	4.75609	5.25811	5.27349	4.57883	4.69045	0.0383629
FLJ10357	55701	hypothetical protein FLJ10357	7.69606	7.5858	7.65347	8.17838	9.2202	8.22242	7.44028	7.03823	6.10721	6.23458	7.02496	7.94588	7.97692	7.46349	7.70156	7.54353	7.47176	5.81525	6.59264	0.0162547
TRIM22	10346	tripartite motif-containing 22	9.39086	9.04486	9.66751	4.97058	5.02096	7.26927	7.28407	6.71667	4.49313	4.72088	4.77705	9.00097	7.40122	8.97587	6.50605	6.57826	5.96735	5.79617	4.76248	0.037503
PC-LKC	54825	protocadherin LKC	8.59655	9.07594	7.38872	8.9126	10.5192	9.36343	10.3529	8.82997	8.44013	8.36867	7.16158	7.06742	7.56572	7.49409	7.58152	7.24061	7.3803	7.086	7.27249	0.0344819
TCN1	6947	transcobalamin I (vitamin B12 binding protein, R binder family)	10.5565	9.20446	12.0064	8.70037	11.0598	9.26719	9.48115	10.3457	7.70618	8.93017	7.84714	10.7122	7.59536	8.30578	7.12269	7.53644	7.40498	6.3349	7.57286	0.0323883
G1P3	2537	interferon, alpha-inducible protein (clone IFI-6-16)	10.9485	10.5598	11.3129	9.23892	8.18635	9.40824	9.09801	10.0993	7.30287	7.81374	7.62379	8.1784	7.40313	8.5436	8.16458	7.25594	7.4727	6.78274	6.47779	0.0039598
SCGB2A1	4246	secretoglobin, family 2A, member 1	5.74314	4.92446	5.76311	7.00151	7.54835	5.29746	6.80766	8.06868	4.54917	5.5878	5.67579	5.89023	5.51533	5.51535	5.88974	6.14384	5.21594	4.56574	4.829	0.0300873
MTSS1	9788	metastasis suppressor 1	10.1932	9.13316	9.86078	8.93853	10.3431	9.08656	7.29617	8.3785	7.29885	6.94745	7.14158	9.32483	9.69339	9.00914	9.01167	9.23871	8.75705	8.38408	6.66785	0.0261936
H2AFY	9555	H2A histone family, member Y	8.43787	7.57701	7.85825	8.04434	8.99809	8.2009	8.51171	8.63791	6.71933	7.23433	6.39957	7.02552	6.30997	7.25097	6.5604	6.33225	6.13469	7.18569	8.04428	0.00489841
MUC5AC	4586	mucin 5, subtypes A and C, tracheobronchial/gastric	7.53342	7.12221	7.74281	11.398	8.78765	11.0091	8.27969	9.27213	8.10653	7.77237	8.21205	7.97267	8.37689	8.16699	8.37785	8.50933	8.71586	7.26203	7.52518	0.0481351
FAS	355	Fas (TNF receptor superfamily, member 6)	7.82635	6.26858	6.13648	5.52022	7.1135	6.3396	6.81889	7.52313	5.79545	4.21144	4.77603	6.75132	4.87912	6.23091	4.82798	5.7013	5.3716	7.37315	8.19829	0.0375459
PTGER2	5732	prostaglandin E receptor 2 (subtype EP2), 53kDa	5.88287	5.47794	6.35492	5.94527	5.51351	6.552	7.13098	8.41854	4.75198	4.70477	5.29627	5.55154	5.28107	5.35697	5.45853	5.01662	5.29458	4.72125	4.60551	0.0210885
FAS	355	Fas (TNF receptor superfamily, member 6)	8.89004	8.13066	7.7921	7.024	8.55621	7.82928	8.49359	9.13846	7.00566	5.7111	6.45877	8.33072	7.21599	7.82928	6.90584	7.64241	7.08409	8.6769	8.92096	0.0164676
FLJ20035	55601	hypothetical protein FLJ20035	7.86004	8.66532	7.90571	7.66501	8.96039	9.19382	8.44788	9.07774	6.92751	6.39567	7.18101	6.46118	6.00031	6.06246	5.95441	5.79347	5.51877	7.75265	6.55231	0.00252557
OAT	4942	ornithine aminotransferase (gyrate atrophy)	9.80041	10.0752	9.71219	10.5733	9.43564	9.46001	10.1427	10.1952	8.7696	8.34167	7.22511	9.37792	8.50643	9.34408	8.93412	8.56129	8.90985	10.5268	8.38829	0.037099
VCAM1	7412	vascular cell adhesion molecule 1	8.38336	8.81175	9.40506	6.08106	7.52237	6.76936	8.3212	9.34767	5.49929	5.66405	5.9105	9.36969	7.75929	9.42749	7.73316	8.11579	8.02345	5.39874	5.5217	0.027259
CA12	771	carbonic anhydrase XII	9.55041	9.14877	8.52988	8.80584	10.7867	8.53218	9.71656	8.90276	7.90191	7.36076	7.01795	7.7001	8.28386	8.04687	9.03247	9.46892	8.9424	7.59556	6.65842	0.00754255
MAWBP	64081	MAWD binding protein	7.39677	6.53196	6.79812	7.00151	8.19144	8.10103	8.11924	8.21299	5.10778	6.80508	6.04173	8.86928	8.61362	8.55673	8.65967	8.60612	8.65157	4.44683	5.65056	0.0390988
GALNAC4S-6ST	51363	B cell RAG associated protein	9.15059	9.488	9.06538	7.66981	7.2888	6.37031	9.06925	7.7323	6.29706	4.9134	5.77569	7.3294	6.99035	7.39624	7.43623	7.19617	6.64567	7.41338	6.59084	0.0180302
ALDH3A1	218	aldehyde dehydrogenase 3 family, memberA1	8.08185	6.95088	6.60672	9.7645	6.41783	8.72683	8.22073	9.72544	6.48335	6.24858	6.94671	6.12033	6.69398	6.82642	6.84474	6.56423	6.7827	6.20984	9.67839	0.0279559
FAS	355	Fas (TNF receptor superfamily, member 6)	8.07277	6.66752	6.14184	5.60213	7.3983	6.35597	7.08939	7.659	5.8435	4.16797	4.30721	6.45133	5.10714	6.31143	5.10082	5.76371	5.03763	7.90954	8.15427	0.0357923
CA12	771	carbonic anhydrase XII	8.24403	8.24731	7.59621	7.37343	9.91114	7.35447	8.50878	7.91131	6.67218	5.93683	5.84462	6.29446	7.06722	6.97998	7.41472	8.00404	7.50487	6.39327	4.96843	0.00972019
PDLIM4	8572	PDZ and LIM domain 4	8.48675	10.315	8.18284	9.01961	9.62155	7.04514	9.977	9.04673	6.74014	7.91515	5.96087	7.43329	6.58089	8.53634	6.10776	5.85579	6.15173	7.99154	4.82706	0.0427391
IFIT1	3434	interferon-induced protein with tetratricopeptide repeats 1	9.74241	9.89016	9.12929	5.51058	8.55484	8.64253	8.64331	8.73052	5.94751	6.09166	5.70827	7.77327	6.82497	7.41384	6.65518	6.77119	6.63095	10.2267	7.4082	0.027412
SULT1C1	6819	sulfotransferase family, cytosolic, 1C, member 1	5.15563	5.75025	5.92617	8.91289	7.12797	8.82417	7.93125	9.46029	6.60282	6.98142	5.18037	5.72103	5.64427	5.64903	5.65694	5.82037	5.95355	5.34137	5.50347	0.0303828
CA12	771	carbonic anhydrase XII	10.2775	10.2535	9.91766	9.23917	10.8323	8.92401	10.3006	9.50708	8.35245	7.20847	6.99513	7.67375	8.29385	8.93293	9.06185	9.85707	9.26968	7.89211	6.38913	0.0111311
IFITM1	8519	interferon induced transmembrane protein 1 (9-27)	11.0841	11.8313	11.6847	10.5345	10.6688	10.4844	11.7799	11.2199	8.76345	8.30818	8.79849	10.0393	8.90802	9.97446	8.69365	9.17727	8.79259	7.9758	9.66048	0.000232429
IFI44L	10964	interferon-induced protein 44-like	8.699	9.47819	8.65222	7.5089	7.43234	8.15802	8.82017	9.54853	5.77705	6.31494	5.64337	6.4261	6.18379	7.03432	6.75781	6.84561	6.43451	7.71885	5.45078	0.00231018
IGHG1	3500	immunoglobulin heavy constant gamma 1 (G1m marker)	7.0734	6.34161	6.80463	10.2891	9.58511	8.45623	8.55658	9.23138	6.74949	6.80989	6.964	7.21761	7.60084	7.69998	7.41177	7.82037	7.50519	6.60992	6.70819	0.00179605
CA12	771	carbonic anhydrase XII	10.1939	10.364	9.59732	9.1194	10.933	8.61002	10.5053	9.74186	7.83381	7.43348	6.8978	7.34138	8.19536	8.21271	8.89061	9.56145	8.95032	7.33736	5.91002	0.00332714
AP1G1	164	adaptor-related protein complex 1, gamma 1 subunit	10.4973	10.5611	10.1731	9.34359	11.2647	9.37943	10.7075	10.0376	8.52048	7.67552	6.9703	8.14511	8.87024	9.19046	9.34359	10.3356	9.64443	7.90819	6.75304	0.0104391
HTR2B	3357	5-hydroxytryptamine (serotonin) receptor 2B	6.56711	5.49012	6.00677	4.92843	6.23748	7.51139	7.76152	9.20197	4.43869	4.60364	4.84423	5.66497	4.93262	5.77159	5.22998	5.45298	5.38208	4.39125	4.77437	0.0250139
BST2	684	bone marrow stromal cell antigen 2	10.2477	10.8277	10.0729	10.0618	9.51307	10.0169	10.4471	10.4594	8.65567	6.69182	6.41412	8.87179	7.69021	8.71225	7.20886	7.01328	7.14678	9.34659	6.62508	0.0491011
CLDN18	51208	claudin 18	5.33304	6.95679	7.46377	6.34712	9.50975	10.3166	10.3217	11.2815	6.24965	5.63726	8.04519	6.34428	6.16479	5.89298	6.02049	6.34449	6.0957	5.25622	5.39783	0.0413602
LRAP	64167	leukocyte-derived arginine aminopeptidase	4.90976	8.29524	5.37934	7.69154	7.84637	8.06921	9.95742	8.16252	5.05663	6.87892	4.34454	6.58146	5.32912	5.84732	5.41853	5.44788	5.25371	6.92409	4.97035	0.0381983
CLDN18	51208	claudin 18	5.87619	7.5449	7.69155	7.09755	10.2767	11.0962	10.8198	11.9681	6.96734	6.29891	8.1852	6.17011	6.17015	6.72151	6.51057	6.40399	6.71545	5.89856	6.13352	0.0212489
IFITM1	8519	interferon induced transmembrane protein 1 (9-27)	11.2957	11.8294	12.1314	10.5255	10.4258	10.0478	11.7668	11.1131	8.25136	6.99088	6.91353	10.4282	9.07615	10.2913	8.48851	9.02969	8.65957	7.47015	9.12754	0.00319609
genes downregulated in MxA+ xenografts
PSMB1	5689	proteasome (prosome, macropain) subunit, beta type, 1	9.86556	10.2525	9.84171	10.1215	9.43531	9.90785	10.6271	10.1047	10.3932	10.8044	10.9809	10.4542	9.77957	10.2315	10.1213	9.83171	10.0972	11.4278	11.1968	0.0403613
CLDN3	1365	claudin 3	7.09988	7.25009	5.35947	5.06085	8.22298	7.17019	6.90225	5.77188	10.3627	11.4433	9.03351	7.64318	8.59263	7.5751	8.3828	7.65966	7.58747	5.39596	8.97867	0.0119516
CLDN3	1365	claudin 3	8.23965	8.35283	7.69022	7.92144	9.19086	8.42869	7.86107	7.63592	10.6545	12.1406	9.87437	9.05082	9.65781	9.17342	9.37959	9.01783	9.35789	7.61353	9.23	0.0398286
VAV3	10451	vav 3 oncogene	6.53342	7.44845	6.7025	6.57209	6.05794	5.90615	6.62208	7.5149	8.91516	8.49513	8.3907	8.22733	7.97832	7.8309	7.51943	8.12815	7.92107	6.32585	6.01336	0.000809892
AQP1	358	aquaporin 1 (channel-forming integral protein, 28kDa)	9.82991	9.71577	9.35533	6.49399	9.92347	7.37742	9.07097	7.59083	9.49585	9.98675	10.578	10.0879	9.9632	10.075	10.1018	10.1951	9.51715	5.50896	6.29415	0.0342774
TFAP2C	7022	transcription factor AP-2 gamma (activating enhancer binding protein 2 gamma)	5.88163	8.3443	5.91915	5.52775	5.85237	6.07259	5.91599	5.82684	8.10446	8.12723	7.07007	6.14237	6.50455	6.28335	6.3702	6.48229	6.63839	6.81895	5.64201	0.0251567
MSLN	10232	mesothelin	8.28797	4.81636	9.65779	9.51854	10.9706	10.8872	8.40909	8.40909	11.8113	10.692	11.99	4.87224	4.74521	5.53321	5.67803	5.46852	4.60357	5.35739	9.853	0.0368782
RHOBTB3	22836	Rho-related BTB domain containing 3	6.39175	9.28535	7.15293	4.78404	4.21849	4.64197	7.4945	5.89966	7.62735	6.65507	6.96342	7.70129	8.13152	7.83754	8.39781	7.69227	8.40606	7.05877	6.97753	0.0471178
SPINK4	27290	serine protease inhibitor, Kazal type 4	7.3869	6.33268	6.50523	6.92064	8.59709	6.93893	6.65842	6.42816	8.71856	8.72709	8.75143	7.52098	7.82221	7.62965	7.85547	7.93093	8.18756	6.38577	6.78341	0.0133358
NOTCH3	4854	Notch homolog 3 (Drosophila)	9.33371	8.42545	9.12618	7.64334	7.78167	8.24483	6.33343	6.09351	9.06931	8.87652	8.52475	8.22678	7.78167	7.54356	7.27636	7.31085	7.38973	6.33393	5.59229	0.0165192
VAV3	10451	vav 3 oncogene	5.38467	5.69169	5.23706	5.25818	5.20667	4.54123	5.33106	5.76482	7.45347	6.72216	6.23458	6.62478	6.33399	6.20989	6.4036	6.97489	6.35693	5.32247	4.843	0.0254949
TRIM31	11074	tripartite motif-containing 31	6.0961	6.34908	5.46404	6.45339	7.60957	6.35634	5.70449	6.00114	7.1655	8.37269	8.37708	6.00041	5.94558	5.89879	6.25071	6.12107	6.04844	5.79257	5.15663	0.0349015
AIM1L	55057	absent in melanoma 1-like	6.76896	7.12715	8.15731	7.25589	7.5267	7.26738	6.50297	6.48926	8.91187	8.54415	8.18342	6.08703	6.30767	6.41967	6.7979	6.30637	6.68498	8.25523	8.04515	0.00296603
PADI2	11240	peptidyl arginine deiminase, type II	7.57212	7.67466	7.86868	8.04328	6.77869	6.89706	7.07116	6.94874	9.08383	9.10622	7.8238	7.65023	7.56129	7.26976	7.62098	7.85205	7.76606	7.06212	6.89445	0.0464395
FARP1	10160	FERM, RhoGEF (ARHGEF) and pleckstrin domain protein 1 (chondrocyte-derived)	8.27406	9.03596	8.60041	8.66338	8.20942	8.24575	7.68864	7.96322	9.10466	9.63205	10.1138	8.44805	8.34484	7.62941	7.95209	8.13676	8.31463	7.80423	9.1005	0.0183093
TRIM31	11074	tripartite motif-containing 31	6.65732	7.19635	6.65781	7.23718	8.69138	7.41698	6.32544	6.88762	8.35156	9.10215	8.75169	6.31205	6.67286	6.65022	6.66844	7.15078	7.18438	5.911	6.35369	0.0202967
HOXB7	3217	homeo box B7	7.1952	9.07064	8.47248	9.15016	9.4032	9.36878	8.85551	7.39108	9.93188	10.1531	10.6588	7.64794	7.41409	7.85735	7.26842	7.80871	7.79582	6.82565	9.56066	0.0176128
PRSS3	5646	protease, serine, 3 (mesotrypsin)	8.58995	9.01506	9.67698	10.767	9.3791	9.4907	9.13875	9.13215	10.5363	10.7328	11.5679	13.6227	13.5648	13.5651	13.569	13.9223	13.8942	6.73374	6.60699	0.025294
HOXB7	3217	homeo box B7	7.05511	9.15526	8.45001	8.97516	9.30923	9.39187	8.91175	7.55417	9.82081	10.2948	10.4538	7.58112	6.91018	7.53096	6.89796	7.34212	7.46095	5.99879	9.67508	0.0125947
HIC2	23119	hypermethylated in cancer 2	6.657	6.48496	6.44153	7.18186	6.90087	6.45322	6.45133	6.74061	8.59215	7.70832	7.88981	6.48341	6.57501	6.06436	6.55824	6.25679	6.23206	6.94346	7.69133	0.0210778
MAP3K4	4216	mitogen-activated protein kinase kinase kinase 4	7.77916	8.12967	8.49283	7.3586	7.06355	7.32667	7.61188	7.44701	8.12111	9.00376	8.89838	7.4769	7.78995	6.96206	6.88654	6.7488	6.58891	8.62727	9.03753	0.0320053
EVER1	11322	epidermodysplasia verruciformis 1	8.16412	8.21287	8.40975	8.35925	9.14445	8.1646	7.99665	8.74535	9.69	10.263	9.4212	7.58379	7.36257	7.65949	7.76503	7.63999	7.85901	7.77197	8.49244	0.0114985
HRASLS3	11145	HRAS-like suppressor 3	10.3122	10.9595	9.80424	9.57113	9.57904	10.0348	9.98964	9.05495	11.3642	10.9031	10.4955	8.16552	8.53326	8.79048	7.95806	8.24152	8.0821	8.67135	9.07587	0.0142781
ZNF226	7769	zinc finger protein 226	4.98837	5.65374	5.15603	5.59553	5.12858	6.3349	4.85849	5.06434	6.94259	6.10793	6.90336	5.55929	4.96417	4.91976	5.09724	5.79953	5.52349	5.79403	5.505	0.0198468
FER1L4	80307	fer-1-like 4 (C. elegans)	7.31668	7.48263	7.65043	7.71584	7.28342	8.08403	7.39868	7.36773	8.75999	8.7748	8.87984	7.56984	7.85472	8.03537	7.74397	7.77816	7.98241	6.83633	8.64219	0.000761006
RAB15	376267	RAB15, member RAS onocogene family	7.99593	8.46009	7.73765	8.89984	8.26812	8.3774	7.53837	8.09206	9.86887	9.29674	9.22487	7.60232	7.82077	7.97813	7.84854	7.89893	7.83661	6.82506	8.04679	0.00743587
PCSK5	5125	proprotein convertase subtilisin/kexin type 5	6.07687	6.62071	6.12228	6.9915	6.43408	6.07687	5.25508	5.15905	7.61408	7.16124	6.78887	5.45792	4.40169	5.43075	4.92911	4.64216	5.47472	5.0876	6.85255	0.0292583
COL4A2	1284	collagen, type IV, alpha 2	12.0241	11.4555	11.5399	6.03702	8.03538	7.93141	7.43781	7.33296	8.67017	8.22338	8.76495	9.23517	8.12513	8.49428	7.89394	8.25248	7.77723	9.05901	6.41718	0.025766
PCMT1	5110	protein-L-isoaspartate (D-aspartate) O-methyltransferase	8.42159	8.81113	8.73756	7.62658	7.92139	7.57299	8.79497	8.02275	8.62323	9.20016	9.66576	8.79891	8.40654	8.34693	7.94038	8.1808	7.46253	9.25751	9.29535	0.0332685
TFAP2A	7020	transcription factor AP-2 alpha (activating enhancer binding protein 2 alpha)	6.57307	7.94867	8.20468	7.35682	8.18204	8.78767	7.56077	8.2978	9.32684	8.94855	9.29006	5.67802	5.74525	5.9578	5.95304	6.01146	5.83452	10.3507	8.38322	0.0085134
MAP7	9053	microtubule-associated protein 7	5.68807	6.75675	6.75337	6.89325	8.05139	7.76099	5.7025	6.72748	8.22794	7.98024	8.31502	7.22628	7.43732	6.67921	7.22042	7.23179	7.28543	7.41792	7.50444	0.0491193
FLJ20920	80221	hypothetical protein FLJ20920	7.22809	7.92583	7.70274	8.26714	7.58983	7.9894	7.62602	7.59336	9.40369	8.4945	8.97793	7.51963	7.46092	7.22254	7.67108	7.49091	7.9501	7.42743	8.73164	0.0286273
PRSS3	5646	protease, serine, 3 (mesotrypsin)	8.97549	9.32306	9.95528	10.9374	9.97341	10.0182	9.47629	9.50702	10.8826	10.9829	11.5124	13.7501	13.4993	13.6278	13.4041	13.9129	13.7828	6.63502	6.61867	0.0131755
MGC11256	79174	hypothetical protein MGC11256	9.51194	9.40924	9.57799	9.98772	9.31908	9.75608	10.09	10.6959	11.495	10.5038	11.3112	10.5305	10.9087	11.1039	10.498	11.1894	10.5431	9.1584	10.3159	0.038198
MYH14	79784	myosin, heavy polypeptide 14	8.65908	8.89511	9.2798	9.93485	10.2428	10.3891	8.61062	9.23526	11.2098	10.7452	10.4361	8.57861	8.76115	8.25062	8.6877	8.83226	8.89891	7.48038	9.05138	0.0324742
DNAJB2	3300	DnaJ (Hsp40) homolog, subfamily B, member 2	8.91602	8.64989	9.00919	8.56974	8.65	8.8544	8.6112	8.59779	9.70217	9.725	9.87842	8.64481	8.45485	8.74515	8.61678	8.36519	8.45581	7.783	7.98138	2.44875e-05
EFHC1	114327	EF-hand domain (C-terminal) containing 1	7.09611	7.49977	6.88807	6.81064	6.1269	6.82099	6.83535	6.76821	7.55215	7.4095	8.37351	6.22491	6.21644	6.43641	5.70034	6.07717	6.20625	6.91946	7.00182	0.0473998
KLK11	11012	kallikrein 11	8.83393	9.94398	10.8741	10.1442	10.2392	10.2705	9.642	8.61455	11.378	10.8927	10.3863	9.0039	9.73829	7.6986	10.6009	10.3677	10.1212	6.60103	9.39716	0.0431245
TRA2A	29896	transformer-2 alpha	7.44175	8.1418	7.78955	7.67616	6.39909	6.67386	7.08222	7.31027	8.3338	7.87912	8.13781	7.39485	7.36163	6.72076	5.7798	6.55791	6.12417	7.36163	7.45227	0.00633636
C2orf23	65055	chromosome 2 open reading frame 23	6.55813	6.55221	7.33791	6.31867	6.82194	6.1392	6.32035	6.65074	7.96356	7.50782	7.14378	8.07383	7.88836	7.93522	8.53733	8.35557	8.72392	6.32274	6.18962	0.0247393
RAB15	376267	RAB15, member RAS onocogene family	8.42697	8.99538	8.24323	9.20247	8.65979	8.86095	7.99712	8.51863	10.2707	9.61136	9.28363	7.96224	8.31048	8.27556	8.1168	8.11797	8.14579	7.15008	8.87609	0.0393251
MAP3K4	4216	mitogen-activated protein kinase kinase kinase 4	8.27192	8.4053	9.00941	7.72708	8.06641	8.21806	8.30496	8.36066	8.7907	9.74456	9.09207	8.25978	8.36066	8.01549	7.81244	7.84882	8.23833	8.86824	9.77904	0.0462461
C13orf10	64062	chromosome 13 open reading frame 10	5.95593	6.6486	6.70693	6.47262	6.77415	6.07294	6.77528	6.2535	7.56157	7.52887	7.46334	6.34559	6.43746	5.49688	5.40723	5.08611	5.48068	7.26076	8.3095	0.00132913
ACAT2	39	acetyl-Coenzyme A acetyltransferase 2 (acetoacetyl Coenzyme A thiolase)	7.49605	7.59888	8.02803	7.20592	7.43781	8.41519	7.82192	8.00593	8.65406	8.95253	8.86895	7.66195	7.37288	7.39146	7.5541	7.59278	7.31123	10.4006	9.03941	0.00554488
SH2D3A	10045	SH2 domain containing 3A	6.63031	5.71752	7.22294	7.01488	7.98397	6.94919	6.13635	6.71643	8.23493	8.14239	7.63157	6.32184	6.19655	6.58572	6.4949	6.57467	6.59847	7.52731	7.89977	0.0258538
CHFR	55743	checkpoint with forkhead and ring finger domains	7.5634	7.8975	7.61125	7.97123	7.28841	8.32129	7.7905	8.13968	8.63443	9.04677	9.13888	7.36339	6.92741	7.83028	6.53256	6.87144	6.27218	7.89466	7.9364	0.00502727
SLC15A1	6564	solute carrier family 15 (oligopeptide transporter), member 1	5.28415	4.81464	4.969	5.87523	4.36508	5.8073	6.41336	5.03663	6.65618	6.2692	6.67078	4.99385	5.16321	4.89464	5.2198	5.2198	5.22986	4.27533	4.57124	0.0429038
EIF4E2	9470	eukaryotic translation initiation factor 4E member 2	8.25959	9.29118	9.09233	7.81939	8.74536	8.87227	8.89765	9.31489	9.52798	9.97909	9.72174	7.45149	6.85232	7.49151	6.85554	7.09899	6.89199	9.02367	8.70084	0.0121783
VIL2	7430	villin 2 (ezrin)	9.7475	10.0247	10.5196	9.61328	10.5206	10.7826	9.55158	9.48314	10.8406	11.1046	11.0494	8.82485	8.15667	7.20695	8.74389	7.53528	8.11927	9.77312	11.2575	0.0188788
EVPL	2125	envoplakin	7.52567	7.98012	7.90095	7.82911	9.18396	8.6811	7.75057	8.12519	9.19115	9.63231	9.11512	7.625	7.47765	7.40291	7.61378	7.80871	7.70963	7.74376	9.24733	0.0202349
AIM1	202	absent in melanoma 1	8.24048	8.01859	9.43392	8.57072	8.93759	8.7412	8.10344	7.03214	9.21567	9.6476	8.95668	6.84374	7.12893	7.13873	6.57263	6.72567	6.59926	10.2308	8.28402	0.0463426
EPHA1	2041	EPH receptor A1	7.16357	8.25381	7.41674	8.21712	8.47493	8.69083	7.41426	8.38269	9.50611	8.69474	9.48467	8.04193	8.03911	8.25921	8.1321	8.08564	8.27106	8.14413	8.67815	0.038734
GCNT3	9245	glucosaminyl (N-acetyl) transferase 3, mucin type	10.4368	8.34316	9.194	9.23758	11.2696	9.9713	9.82393	10.5586	11.2442	10.8317	11.4112	9.18452	6.39631	7.56259	6.09536	6.68595	6.24635	6.13769	6.22617	0.0457711
SLCO2B1	11309	solute carrier organic anion transporter family, member 2B1	8.39691	7.31485	7.80487	6.7374	7.99219	7.02312	7.20147	7.01924	8.72352	7.76236	8.04383	8.18378	7.69576	8.3223	8.16932	7.87898	7.78397	6.99468	7.10948	0.0482999
KRT8	3856	keratin 8	12.209	11.7591	10.9803	11.7411	12.0734	12.5318	11.1899	11.4485	12.4903	13.06	12.7304	10.5153	10.4086	10.451	10.3892	10.0188	9.84057	11.0045	11.9456	0.0154419
TRAF4	9618	TNF receptor-associated factor 4	7.87412	8.01489	8.22213	8.15758	7.73686	7.99554	7.7774	8.38192	8.60015	9.03065	9.27313	7.52937	6.80519	7.441	7.21424	6.7378	7.23028	8.77763	8.14854	0.0183936
RPA1	6117	replication protein A1, 70kDa	8.50141	8.41896	8.52655	8.55516	8.41486	8.59425	8.56189	8.84622	9.4645	9.78386	9.38573	8.54955	8.02022	7.5378	8.14564	7.7599	7.85755	10.1436	10.074	0.00455825
CEBPA	1050	CCAAT/enhancer binding protein (C/EBP), alpha	7.34551	6.9653	7.50289	8.53506	9.76548	8.09616	8.14342	8.45931	9.82744	9.27519	9.52443	8.21056	8.51461	8.6282	8.07709	8.13478	7.67216	7.88984	6.70754	0.0355558
MCM2	4171	MCM2 minichromosome maintenance deficient 2, mitotin (S. cerevisiae)	8.55727	9.34391	8.51909	8.28429	8.59781	8.99735	9.50046	10.1242	10.0484	10.2783	9.79575	7.08024	7.02881	6.9825	6.80503	7.25363	7.11328	10.7756	10.3759	0.0436382
PPP1R7	5510	protein phosphatase 1, regulatory subunit 7	8.07854	8.32651	8.20582	7.41065	8.28048	8.40037	8.26469	8.38221	9.01073	8.92841	9.31951	7.1616	7.56349	7.34816	7.45969	7.34783	7.26486	8.26409	7.71086	0.0055021
H2AFX	3014	H2A histone family, member X	9.5222	10.4189	9.66031	9.14408	9.38877	10.1707	9.56173	9.62566	10.6503	10.4587	10.4168	8.76847	8.57172	8.90097	8.57429	8.17971	8.27065	11.2814	10.0813	0.00350368
LOC146909	146909	hypothetical protein LOC146909	6.60231	7.86381	6.96088	6.86851	7.15008	7.40182	7.46669	7.28534	8.14845	8.38442	7.95297	6.76696	6.79234	7.02628	6.95154	6.85924	7.38697	8.83543	10.2401	0.00288975
SORT1	6272	sortilin 1	8.41332	8.37548	8.45689	8.25824	7.94811	8.43904	7.40783	8.31321	8.90956	8.98863	9.08885	8.04302	7.76774	8.48033	7.84874	8.00473	7.77446	7.04855	8.17229	0.00606559
ABCF1	23	ATP-binding cassette, sub-family F (GCN20), member 1	9.38251	10.7406	9.27274	8.64702	8.84914	9.51811	9.30926	9.98823	10.1079	10.3071	10.1358	8.67967	8.95126	8.42738	8.81573	8.44904	8.53666	9.82314	10.1423	0.0163334
KRT18	3875	keratin 18	13.2063	12.9815	11.7573	12.6233	12.5215	13.05	11.7851	12.2327	13.4907	13.5444	13.0554	11.1744	11.3756	10.8299	11.8012	11.0141	10.8465	12.6281	13.3648	0.0124381
EPS8L1	54869	EPS8-like 1	8.00106	8.30548	8.50914	9.2956	8.86836	9.09835	8.08513	8.94664	9.91114	9.79024	9.63174	7.9481	8.21406	8.07621	7.94601	8.37314	8.31241	8.13674	8.78506	0.00869767
PCGF4	648	polycomb group ring finger 4	8.00357	8.41871	8.24714	7.86369	8.29701	8.28688	7.63337	7.26721	8.60475	8.56578	9.16814	8.09171	7.62249	7.59431	6.84586	7.7021	7.59412	7.39726	7.99469	0.0195966
C6orf149	57128	chromosome 6 open reading frame 149	7.79126	8.15574	7.97077	7.11273	6.89976	7.76704	7.87899	8.39223	8.76293	8.03538	8.76004	8.02407	7.99574	8.17297	8.10093	7.85987	8.22629	8.90124	8.68398	0.0483333
RACGAP1	29127	Rac GTPase activating protein 1	7.36768	8.44216	7.44679	7.4552	7.66902	8.13464	8.30221	8.21321	8.58618	8.98504	9.01575	5.14817	4.94601	5.21429	5.03911	4.6238	4.39004	9.28129	9.90694	0.00602714
AMOTL2	51421	angiomotin like 2	7.88584	8.44475	7.57915	7.03501	7.98798	7.35141	7.52352	7.45784	8.37125	8.73241	8.01914	8.53258	8.20758	7.03666	6.7573	7.4439	6.26615	9.25099	8.36416	0.0226803
CLDN7	1366	claudin 7	10.1754	10.4656	9.80376	10.7236	11.1536	10.479	9.78886	10.1015	11.4599	11.2582	11.3347	9.49753	9.62633	9.56265	10.2476	9.73734	9.47716	10.2279	11.1091	0.0173782
LOC89944	89944	hypothetical protein BC008326	8.63237	8.41878	7.76442	8.49005	9.69774	8.76098	8.23234	8.92532	9.66413	9.92926	9.57061	8.39621	8.48848	8.14699	8.40609	8.51564	8.63237	9.0797	10.4156	0.0194547
MCF2L	23263	MCF.2 cell line derived transforming sequence-like	7.55121	8.37979	8.17031	7.74882	9.57279	7.9755	8.23068	8.18545	8.94276	9.25841	9.51344	8.2571	8.26341	7.88636	7.66521	7.79018	7.70291	6.90068	8.31788	0.0496966
LAMA5	3911	laminin, alpha 5	9.04096	8.41558	8.21347	8.37085	9.25307	8.93902	8.65189	9.15982	9.88461	10.077	9.33478	8.54783	8.53623	8.02211	8.24723	8.57161	8.38569	9.89152	9.89015	0.0305412
APG4B	23192	APG4 autophagy 4 homolog B (S. cerevisiae)	8.45972	8.69724	9.0218	8.20234	9.27653	9.02733	9.27488	9.55286	9.94668	10.1406	9.77709	8.57944	8.43378	8.97453	8.55782	8.47255	8.38281	9.10378	9.71527	0.015548
SPTBN1	6711	spectrin, beta, non-erythrocytic 1	6.74557	7.02649	6.66867	6.5732	6.4872	6.81316	6.40741	6.26102	7.54983	7.69807	6.93874	6.93874	6.86211	7.12485	7.02102	7.4632	7.29192	7.09947	7.13484	0.0465703
FLJ12750	79720	hypothetical protein FLJ12750	8.6283	9.20182	8.2953	9.73848	9.63205	9.68968	8.93257	9.22295	10.083	10.3587	10.5462	8.1878	7.99159	7.47318	8.06264	6.72461	7.7466	8.99997	9.04604	0.00561131
DGKA	1606	diacylglycerol kinase, alpha 80kDa	8.35132	7.71508	8.0704	8.20196	9.2971	8.50886	7.80798	7.8945	9.68343	8.94661	9.05403	7.63107	7.7447	7.72509	7.5288	7.55957	7.61346	9.21524	9.5166	0.0476009
EPS8L1	54869	EPS8-like 1	8.03804	8.67405	8.91799	9.44832	9.31358	9.57173	8.3041	9.12473	10.0276	10.0782	10.0065	7.9317	7.83133	8.07895	7.9803	7.87579	7.92061	8.03218	8.85255	0.0166604
APG4B	23192	APG4 autophagy 4 homolog B (S. cerevisiae)	8.69169	8.91214	8.85086	8.55692	9.19792	9.13781	9.34709	9.4316	9.77837	10.1866	10.0905	8.80966	9.02465	9.14519	9.12514	9.02434	9.05255	9.4532	9.36047	0.00429571
CLDN4	1364	claudin 4	9.72689	9.70865	9.09077	9.76083	10.0917	9.7867	9.14965	8.78505	10.3065	10.633	10.2563	8.05894	7.53076	7.27944	8.10614	7.61895	7.19037	5.98331	8.97092	0.0178898
WNT11	7481	wingless-type MMTV integration site family, member 11	6.87189	6.56854	6.90691	6.68258	6.20633	6.35286	6.23479	6.21622	7.49167	7.18187	6.98838	7.38148	7.29427	7.95849	7.6422	7.315	7.55949	6.29953	8.02773	0.00946078
HYOU1	10525	hypoxia up-regulated 1	10.495	10.516	10.5088	9.73307	10.2244	10.8516	10.4486	10.6048	11.5864	11.093	11.0758	10.45	10.8586	9.54397	10.4798	10.3099	10.0255	10.5519	11.7873	0.0142856
AURKB	9212	aurora kinase B	6.47354	7.22031	6.61064	6.38559	6.70976	7.36095	7.74169	7.4594	7.74017	8.27686	8.01478	6.60625	6.55251	6.16272	7.03839	6.71333	6.80177	10.2044	10.1093	0.0252692
TFCP2	7024	transcription factor CP2	7.68448	7.99798	7.49934	8.32324	8.30252	8.5273	7.91057	8.0352	9.04256	8.93381	9.31461	7.44273	7.57929	7.27388	7.65573	7.42346	7.24388	8.36783	7.86238	0.00225338
PDGFD	80310	platelet derived growth factor D	8.73481	7.65746	7.9237	6.72849	5.40441	5.78521	5.58214	5.75969	6.83767	6.76784	6.57735	9.34966	9.051	9.60781	8.40847	8.60586	7.95317	5.61964	5.38085	0.016215
HBS1L	10767	HBS1-like (S. cerevisiae)	3.97748	4.57359	4.42852	4.07319	3.72897	4.64285	4.29271	4.38325	5.00678	5.03214	5.26006	4.6103	4.87433	4.40401	4.42866	4.62205	4.48909	4.09033	5.17324	0.00280668
SREBF2	6721	sterol regulatory element binding transcription factor 2	8.31148	7.52029	8.512	8.53857	9.77037	8.9918	8.5767	9.20191	10.2335	9.70684	9.70508	8.13769	8.67554	8.26562	8.60372	8.6802	8.27153	8.75218	9.41475	0.0236182
PTK7	5754	PTK7 protein tyrosine kinase 7	7.90415	9.42908	8.34056	6.97826	6.59879	6.44087	7.57595	7.224	7.51839	7.84472	8.11983	7.58381	7.60413	7.75154	7.58927	7.48128	7.58352	8.06779	6.72496	0.0192717
TAF11	6882	TAF11 RNA polymerase II, TATA box binding protein (TBP)-associated factor, 28kDa	6.1773	7.67186	6.46155	6.8121	5.52067	6.1773	6.11863	6.56096	6.84914	7.16546	7.28265	6.57447	5.77901	6.02905	5.21691	5.72184	5.89069	6.89885	6.35258	0.0155334
PDCD2	5134	programmed cell death 2	5.25723	5.60385	5.80329	5.33256	5.79174	5.93529	5.60814	5.71203	6.09664	6.62388	6.88833	5.89872	6.00886	6.01845	6.32964	6.3815	5.80106	7.15748	6.65171	0.0479919
PPARD	5467	peroxisome proliferative activated receptor, delta	7.77607	9.56755	8.00325	8.60995	7.53409	7.75326	7.48293	7.88	8.87699	8.73968	8.50557	7.01453	6.98914	6.75109	6.96503	6.99486	6.79366	7.61304	7.65282	0.0108647
CD302	9936	CD302 antigen	8.26555	6.4117	7.04179	5.36074	5.46111	6.50943	5.73951	4.65123	6.39478	6.48497	6.31631	8.81907	8.44835	7.45896	8.22124	7.92957	7.87335	4.24712	5.84408	0.0458589
LRRFIP1	9208	leucine rich repeat (in FLII) interacting protein 1	10.0058	10.8244	10.7203	10.0223	10.6767	10.682	10.288	10.6728	11.3548	11.2151	11.3785	9.3256	9.00247	9.10246	8.42796	8.41854	7.85908	9.62962	10.045	0.0019739
IQCE	23288	IQ motif containing E	7.44626	6.54381	6.5901	7.53734	8.04821	8.61461	7.98533	7.81029	8.68241	8.74418	9.11132	6.54835	6.79456	6.50721	6.20001	6.69023	7.25835	5.60848	7.44036	0.00894242
SGSH	6448	N-sulfoglucosamine sulfohydrolase (sulfamidase)	8.20099	8.08979	8.17822	9.45321	8.87701	8.27	8.13095	8.76475	9.37512	9.28464	9.9768	8.03611	8.36722	7.89473	8.08714	7.96892	8.02726	8.47331	8.80744	0.0411471
KRT7	3855	keratin 7	11.2546	11.3276	10.7657	10.8755	10.1473	11.4575	10.5982	9.96278	11.2209	11.6271	11.5121	7.76819	7.38012	7.3999	7.38039	6.8571	5.80352	11.8612	11.6643	0.0316498
SMAD2	4087	SMAD, mothers against DPP homolog 2 (Drosophila)	8.1698	8.40614	7.94676	7.20194	8.15071	7.91712	8.06096	7.81736	8.51831	8.46287	9.04132	7.94676	7.80416	7.81361	7.32121	6.53881	6.81379	8.82681	7.0939	0.0195747
MAPK13	5603	mitogen-activated protein kinase 13	8.5275	8.85778	9.04967	8.65414	9.01793	9.44768	9.2236	10.1062	10.2145	9.72883	10.4456	8.42442	8.81387	8.55205	8.61053	8.51168	8.64018	9.85632	9.58543	0.0416011
RPS6KA2	6196	ribosomal protein S6 kinase, 90kDa, polypeptide 2	6.80091	7.27106	7.35846	5.58555	6.25771	6.7687	5.90823	6.12943	6.63858	7.08356	7.17397	6.89554	6.08876	6.3355	6.10998	6.47037	5.915	5.06491	5.36044	0.0181163
DLC1	10395	deleted in liver cancer 1	8.62576	8.01148	8.38838	5.20737	5.85543	5.75224	5.70129	5.7935	6.53978	6.75273	6.19451	8.1349	7.66125	7.32476	6.6269	6.75501	6.31321	9.32024	8.63732	0.0137372
EPS8L1	54869	EPS8-like 1	7.85751	8.66482	8.96095	9.41975	9.12101	9.50549	8.11857	9.14875	10.1161	9.92615	9.6399	7.56545	7.92667	7.65675	8.08456	8.06706	8.21018	7.88687	8.86962	0.0275074
GALNT14	79623	UDP-N-acetyl-alpha-D-galactosamine:polypeptide N-acetylgalactosaminyltransferase 14 (GalNAc-T14)	8.73466	8.8769	7.77941	8.13872	8.09506	8.12651	8.51949	7.92903	8.88638	9.27568	8.8109	7.09004	7.5453	7.41938	7.39657	7.2316	7.15779	8.988	6.6073	0.00977724
KATNA1	11104	katanin p60 (ATPase-containing) subunit A 1	7.16576	7.14939	7.12569	6.89662	7.15998	7.01873	6.70522	6.89494	7.50075	7.66217	8.12423	7.30079	6.86878	7.16576	6.90215	7.0702	6.84345	8.68611	8.24001	0.0326246
PCMT1	5110	protein-L-isoaspartate (D-aspartate) O-methyltransferase	7.83841	8.38543	8.05424	7.6721	7.52521	7.34045	8.29374	7.36274	8.37251	8.77889	8.23991	8.31086	8.24407	8.0239	7.94248	7.8402	7.66773	9.53833	9.53088	0.015076
MPEG1	219972	macrophage expressed gene 1	8.95565	9.20749	9.05376	9.52353	10.4686	10.6422	9.89317	10.2829	11.2095	11.0345	10.7021	8.12803	8.14278	8.01984	7.46134	7.61867	7.70827	8.91896	9.99831	0.0172007
CANT1	124583	calcium activated nucleotidase 1	8.24114	9.23588	9.15737	9.34403	9.8044	9.22726	9.2766	9.62096	10.1049	10.0211	10.6816	7.76809	7.33184	7.59504	7.19091	7.23702	7.68231	8.31348	10.4093	0.0372033
HPSE	10855	heparanase	6.75799	7.19569	6.61751	6.90295	6.83055	7.12321	6.3677	6.81144	7.91044	7.25492	7.68589	5.91153	5.84509	6.26384	6.1232	6.06106	6.41685	8.4509	6.74973	0.0275696
FARP1	10160	FERM, RhoGEF (ARHGEF) and pleckstrin domain protein 1 (chondrocyte-derived)	8.14607	8.14799	8.2837	8.03209	8.07997	7.94718	7.51648	7.60096	8.31699	8.88464	8.71876	8.00431	7.9309	7.14784	7.74889	7.89465	7.50785	7.63949	8.26371	0.0178772
NOSIP	51070	nitric oxide synthase interacting protein	7.69266	8.61745	8.4587	8.86295	8.70324	8.61926	8.50526	8.67474	9.45867	9.35394	9.61397	9.62891	9.0397	9.25952	9.63545	9.95984	9.98971	9.39712	8.71804	0.000771358
MGAT4A	11320	mannosyl (alpha-1,3-)-glycoprotein beta-1,4-N-acetylglucosaminyltransferase, isoenzyme A	5.08373	4.67635	4.99048	4.7138	4.24608	3.90616	3.8196	3.98288	5.24781	4.8597	4.70027	5.90098	5.45481	6.06335	6.029	6.40698	6.36739	3.56125	3.95564	0.0156629
HOXA9	3205	homeo box A9	3.93809	4.33089	3.83255	4.07274	3.84414	4.14535	4.08003	4.28333	4.94014	4.77922	4.91204	4.20242	4.03171	4.38678	4.10762	4.44163	4.23434	3.88557	3.80532	9.70105e-05
ZNF193	7746	zinc finger protein 193	6.36113	6.44628	6.54727	6.33746	5.83206	6.32136	5.70706	5.85497	7.02012	6.83857	6.54149	6.00425	6.49465	6.21166	6.48474	6.39229	6.07395	6.29553	7.19476	0.00878831
BLCAP	10904	bladder cancer associated protein	10.0067	9.88477	9.87778	10.6495	10.8569	10.014	10.0167	9.78142	11.3818	10.8878	10.8837	9.24772	8.65235	8.58916	8.03848	8.05647	8.03953	11.422	9.74962	0.0253097
FLJ10769	55739	hypothetical protein FLJ10769	8.62505	8.73894	9.01019	9.35695	10.2664	9.22499	9.01062	8.52415	10.2017	9.92105	10.0679	9.0425	8.85153	9.11376	9.0001	8.58042	8.6516	9.11175	10.3482	0.0489712
HOXB5	3215	homeo box B5	7.98607	7.95849	7.9701	7.56389	8.14172	7.97468	7.86553	7.49274	8.27253	8.75071	8.75714	7.74369	7.65729	7.74229	7.755	8.02831	7.92653	7.61015	8.86969	0.0154914
ZNF313	55905	zinc finger protein 313	8.31104	9.03895	8.82256	8.6898	9.49818	8.6716	9.47029	8.72994	9.9633	9.5633	9.86186	8.77654	8.46558	7.79632	8.01983	7.83956	7.40477	9.20029	7.87006	0.0139403
RNF39	80352	ring finger protein 39	8.2884	8.02039	8.39109	8.13572	7.94856	8.10547	7.37669	8.0449	9.05472	8.41611	8.63029	7.83028	7.54471	7.7709	7.71701	8.07292	7.86221	8.02869	7.00752	0.027245
MAP3K7IP2	23118	mitogen-activated protein kinase kinase kinase 7 interacting protein 2	7.55998	7.73884	8.1319	6.82662	7.492	6.90736	7.48634	6.9072	7.57654	8.11436	8.00859	7.21744	7.21379	6.26364	6.42644	7.23584	6.80948	7.82281	7.68645	0.017634
GPR116	221395	G protein-coupled receptor 116	6.85377	7.5298	7.66525	4.42778	4.64422	5.12251	4.70345	4.84377	5.55314	5.70641	5.30973	7.01414	6.34826	6.33096	5.57569	6.50758	5.92803	4.40524	4.50107	0.00433359
CANT1	124583	calcium activated nucleotidase 1	9.47408	10.4258	10.3037	10.2908	10.9127	10.293	10.2893	10.6178	11.1177	11.0494	11.5842	8.95795	8.70566	8.61343	8.81262	8.55766	8.47485	9.56648	11.4228	0.0196651
PHF20	51230	PHD finger protein 20	8.41979	8.00175	8.08142	7.28177	6.88242	7.18937	7.60162	7.04614	8.1029	7.86905	7.93546	6.75929	5.86371	6.40021	5.18855	5.07393	5.41461	8.51341	7.25728	0.00166525
TRIP10	9322	thyroid hormone receptor interactor 10	8.45952	8.18932	9.08134	8.46361	9.06162	8.46624	7.76371	7.94555	9.04188	9.43049	8.84599	7.84792	7.68925	7.84184	7.79996	7.57715	7.93316	8.76538	9.14625	0.036505
ASB1	51665	ankyrin repeat and SOCS box-containing 1	3.51689	3.59786	3.49554	3.39325	4.11993	4.07449	4.0503	3.84274	4.70678	4.80659	4.46917	3.59378	3.84274	3.60534	3.79928	3.79558	3.64494	4.77789	4.88838	0.0038623
FLJ21918	80004	hypothetical protein FLJ21918	7.55882	7.93004	8.28373	8.8734	8.40684	8.92095	7.80725	8.33437	9.42443	9.36105	8.90392	7.68384	8.36784	7.50997	8.41318	7.97521	8.35485	9.23103	8.46764	0.027371
PPP2R2A	5520	protein phosphatase 2 (formerly 2A), regulatory subunit B (PR 52), alpha isoform	9.87961	9.58199	9.56277	9.36533	9.75227	9.93062	9.4683	9.2232	10.6395	9.89482	10.3894	8.8261	8.63753	8.91086	8.83931	8.31665	8.32143	10.5798	10.3023	0.0490343
DSG3	1830	desmoglein 3 (pemphigus vulgaris antigen)	5.97892	5.69955	7.2937	6.06175	6.53962	6.37401	5.73483	5.6349	7.19518	6.44002	6.85025	6.21041	6.37287	6.55344	6.3482	6.76319	6.69135	8.25283	6.13711	0.0472875
ZCWCC1	22880	zinc finger, CW type with coiled-coil domain 1	7.70014	7.81882	8.09564	8.87365	8.05551	8.05551	8.32538	8.23487	8.95851	8.95999	9.28136	6.99134	6.99072	6.45671	6.77695	7.19039	7.04088	8.45463	8.52408	0.00637421
HCNGP	29115	transcriptional regulator protein	7.57384	8.31857	8.2678	7.77517	8.09263	8.10214	8.1459	7.86843	8.61758	8.59054	9.05178	7.21153	7.02914	7.29783	7.00954	6.49653	6.75385	8.43698	8.49321	0.0200222
CLPTM1	1209	cleft lip and palate associated transmembrane protein 1	7.92605	8.20422	8.53149	9.36517	9.61015	9.80517	9.28749	8.87389	10.2093	10.1829	10.0283	8.16283	8.44693	7.73558	8.55424	7.93405	7.99625	9.63006	9.9647	0.00672095
GATA4	2626	GATA binding protein 4	5.64665	6.56842	6.07635	7.07466	7.47727	7.98755	6.87919	7.465	8.0551	8.21723	8.11195	6.68486	8.08044	6.58595	7.14666	7.65033	7.69696	5.44677	6.02711	0.0152785
FBXO5	26271	F-box protein 5	3.64331	4.76765	4.0205	3.75612	3.69968	3.84271	4.41535	4.05976	4.98912	4.66178	4.46671	3.77058	3.75035	3.87843	3.25211	3.07475	3.21749	6.60707	5.77028	0.014779
ZNF131	7690	zinc finger protein 131 (clone pHZ-10)	6.8402	7.36296	6.58898	7.1106	6.68965	6.4405	6.64511	6.69175	7.61611	7.43467	7.34473	6.74801	6.64209	6.37025	6.99999	6.23564	6.2	7.5866	8.58521	0.00145554
LIG1	3978	ligase I, DNA, ATP-dependent	7.20845	7.89227	8.00616	7.85774	7.35795	7.72458	7.83937	8.07745	8.72112	8.6189	8.21446	7.24655	7.91927	7.29129	7.66767	7.59381	7.50473	8.76398	8.73198	0.0162892
DOCK5	80005	dedicator of cytokinesis 5	5.65156	5.6493	5.4921	4.99019	5.37006	5.21636	5.0045	4.88126	5.93324	5.66209	5.91222	5.08587	5.20177	5.47628	5.42014	5.37006	5.73739	5.0728	5.44622	0.00143348
GGA1	26088	golgi associated, gamma adaptin ear containing, ARF binding protein 1	10.0468	9.63434	10.1865	10.0678	10.4633	10.4557	10.2798	10.7131	10.7676	11.159	11.4679	9.66327	9.75766	9.49454	9.84896	9.59219	9.46649	9.5222	10.6545	0.0457194
FGFR1OP	11116	FGFR1 oncogene partner	7.02885	8.01362	7.89723	6.72077	6.55022	7.12514	6.92785	7.217	7.58734	7.55295	7.78214	6.61371	6.62438	6.68326	6.60827	6.79936	6.46083	8.24507	8.70111	0.00236583
BRD9	65980	bromodomain containing 9	8.54278	8.81752	8.54238	8.47107	9.09554	9.20664	9.19658	9.16134	9.58761	9.73541	9.94377	8.63418	8.93169	8.91577	8.68744	8.66565	8.83399	9.05618	9.90663	0.00577518
JUP	3728	junction plakoglobin	9.89308	10.3301	10.6531	10.8008	11.0062	11.6091	10.5635	10.6739	11.5494	11.8546	11.5609	8.83546	8.37237	6.98571	8.25795	7.45715	8.09396	10.8726	11.0366	0.0148317
PCTP	58488	phosphatidylcholine transfer protein	7.81503	8.36841	8.056	8.64597	7.88985	9.04113	8.67702	8.32922	8.9237	9.38729	9.41042	7.72905	7.2713	7.2989	7.24174	7.38714	7.2119	6.91305	8.32428	0.0281042
DDX27	55661	DEAD (Asp-Glu-Ala-Asp) box polypeptide 27	9.03685	8.99222	8.90404	8.86949	8.37379	9.4224	9.20979	9.03442	9.8547	9.6601	9.60093	8.09739	8.36507	8.40581	8.59114	8.47367	8.61545	9.83736	9.12654	0.012253
FZD5	7855	frizzled homolog 5 (Drosophila)	6.33734	6.43955	6.4167	6.59882	7.32773	7.71104	6.52106	6.96392	7.6947	7.93685	7.60082	6.76235	7.07297	6.95408	7.09589	7.41776	7.44552	6.922	6.57412	0.0300093
NIPBL	25836	Nipped-B homolog (Drosophila)	6.35861	6.97218	6.82726	7.87697	7.4612	7.39804	6.70874	6.59046	7.76891	7.86183	8.14808	6.27061	6.50862	6.23649	6.14887	5.7762	6.24781	6.76416	7.41071	0.04023
EML2	24139	echinoderm microtubule associated protein like 2	8.25939	8.78907	9.17168	9.14091	8.0829	7.77091	8.13808	8.84998	9.10625	9.09413	9.14155	8.29588	8.40077	8.28391	8.31015	8.31911	8.25128	7.60478	8.10562	0.0488622
MTMR2	8898	myotubularin related protein 2	8.05588	8.25282	8.38866	7.79726	7.59635	7.7769	7.47727	7.49621	8.70671	8.14001	8.18794	7.73401	7.82024	7.58457	7.51059	7.35429	7.7769	8.45804	8.5648	0.0443449
NFE2L3	9603	nuclear factor (erythroid-derived 2)-like 3	6.9571	7.70429	6.48903	6.56318	7.51482	6.89216	6.78652	6.38235	7.90564	7.41225	7.30861	5.82453	5.795	5.75242	5.76033	5.71796	5.89685	6.29442	10.1496	0.040023
VPS4B	9525	vacuolar protein sorting 4B (yeast)	8.81454	9.48852	9.18028	9.08439	9.89487	9.77801	9.17033	9.08078	9.93091	10.1493	10.2642	8.77371	8.47995	7.80677	8.13779	8.37679	7.81914	10.3072	9.37483	0.0139583
DHX16	8449	DEAH (Asp-Glu-Ala-His) box polypeptide 16	7.93497	9.0467	7.68376	7.48465	7.75803	8.31876	8.11055	8.62824	8.91953	8.70807	8.66746	7.33506	7.60506	7.07709	7.25178	7.10859	6.95217	8.77824	8.8683	0.0221115
KCNN4	3783	potassium intermediate/small conductance calcium-activated channel, subfamily N, member 4	8.61923	9.11199	9.59891	8.77356	9.86105	9.2521	8.84657	8.88263	9.60671	9.66097	10.2167	7.474	7.42764	7.82249	7.91312	7.73575	7.74836	8.49955	8.10545	0.049796
MT	27349	malonyl-CoA:acyl carrier protein transacylase, mitochondrial	7.56967	7.00652	7.07173	7.69166	7.97586	7.63408	7.68681	7.98568	8.41464	8.35166	8.72265	6.90013	7.09706	7.14446	6.90333	7.05167	6.8887	7.35057	7.53641	0.00803107
EIF4A1	1973	eukaryotic translation initiation factor 4A, isoform 1	7.65401	7.08143	8.0088	6.2139	6.17545	6.47589	6.81272	7.04775	7.16043	7.5979	6.97838	8.22583	7.18229	7.28516	6.8203	6.5657	7.16108	8.57142	7.50865	0.0377204
ZNF180	7733	zinc finger protein 180 (HHZ168)	4.9109	5.58586	4.54949	5.36261	5.47147	5.24691	4.98746	5.00483	6.08934	5.7018	5.95036	4.81356	4.83114	4.84998	5.1044	5.13574	5.21679	5.55628	6.04017	0.00623587
SPON2	10417	spondin 2, extracellular matrix protein	11.1208	11.0195	10.9034	7.01057	8.03143	8.38815	8.15406	7.85563	8.53106	8.70227	8.5238	9.5513	8.16019	9.70953	7.88349	8.42932	8.8207	7.29421	7.21471	0.0397875
FLJ20436	54934	hypothetical protein FLJ20436	7.59218	8.65744	7.61885	7.96591	8.28881	8.09407	7.96014	7.99385	8.63529	8.81048	8.82359	8.32266	7.97267	8.2086	7.98444	7.7854	7.30964	9.01962	9.23495	0.000335852
LOC440996	440996	hypothetical gene supported by BC053580	5.79354	6.47957	5.68813	7.14558	6.36011	5.96196	6.10482	6.50165	6.95406	7.46111	6.90714	5.72593	6.0629	5.76046	5.70306	5.75662	6.10611	6.11812	7.72119	0.0449583
TRIB1	10221	tribbles homolog 1 (Drosophila)	10.5966	10.0397	10.3877	9.32479	9.35654	9.05731	9.50868	8.99314	9.85656	10.307	9.65186	10.0038	9.24135	9.35654	9.14813	8.80861	9.21526	8.86046	8.56668	0.0489988
C6orf106	64771	chromosome 6 open reading frame 106	8.68045	9.13263	8.80179	9.40626	8.67187	9.15985	8.76563	9.06575	9.5948	9.67968	9.83747	8.44835	8.22132	8.3937	8.10925	8.33781	8.60928	8.94266	8.38943	0.00441443
C2orf24	27013	chromosome 2 open reading frame 24	8.3709	8.27679	8.79381	8.46779	8.82779	8.9705	8.45667	8.57229	9.13434	9.23577	9.67329	8.18316	7.93309	8.10066	7.78533	7.91758	7.96783	7.86906	7.77394	0.0289466
MGC2654	79091	hypothetical protein MGC2654	7.38393	7.60754	7.44413	7.29437	6.92149	7.09569	7.57582	7.33296	7.949	8.0365	7.77657	7.39118	7.52242	7.78025	7.42439	7.72304	7.86119	8.14134	8.05767	0.00240607
C22orf18	79019	chromosome 22 open reading frame 18	7.08992	6.95538	7.03372	7.04305	7.34346	7.28938	7.29124	7.89613	8.00888	7.82837	8.30156	6.33093	6.68914	6.94769	6.44638	7.02625	6.49253	7.81316	8.65808	0.0166984
FLJ20315	54894	hypothetical protein FLJ20315	6.84025	8.30806	7.49554	7.11876	7.46775	7.70567	7.14978	7.40339	8.17076	7.84782	8.09878	7.4667	7.51372	7.34565	7.53278	7.6411	7.71828	7.79576	6.68767	0.00433635
ACTN4	81	actinin, alpha 4	10.1535	10.1372	9.88655	10.5267	10.6258	10.7403	10.7914	10.3691	11.2075	11.4031	11.2286	9.14344	9.17717	8.6657	8.8623	8.64473	8.53585	10.4734	11.1987	0.000527029
SMAD2	4087	SMAD, mothers against DPP homolog 2 (Drosophila)	5.3477	6.12727	5.7046	5.47569	5.8024	5.9585	5.43954	5.40445	6.31483	6.09883	6.41039	5.27973	5.1531	5.5683	4.95614	5.1328	4.89288	6.80206	5.38761	0.00409768
SSH3	54961	slingshot homolog 3 (Drosophila)	8.25824	8.00414	8.45899	7.75506	8.58339	8.65959	8.37469	8.13568	9.0602	8.93748	8.88018	7.93603	8.02137	7.85983	7.80969	8.0291	8.12311	8.39651	8.24916	0.0136106
MYCBP	26292	c-myc binding protein	7.6926	7.57638	7.46867	7.88879	8.16934	7.86052	7.57982	7.51046	8.37994	8.58418	8.41013	7.03725	7.37366	6.83268	7.33176	6.88662	6.95171	8.33735	7.45432	0.00318586
HOXB5	3215	homeo box B5	7.31426	6.98919	7.19957	6.72844	7.26842	7.12502	6.81632	6.67323	7.37635	7.88715	7.47	7.01714	7.11838	6.29998	6.84003	7.50386	7.29515	6.51643	7.87779	0.0266751
RPN2	6185	ribophorin II	12.3025	12.0006	12.1269	12.2919	11.8666	12.1033	12.4297	12.4002	12.919	12.9762	12.7255	11.3177	11.4689	10.9365	11.1269	10.7245	10.9027	12.1872	12.3353	0.00231039
TEAD3	7005	TEA domain family member 3	7.35672	7.71625	7.27961	7.77834	7.15652	7.31563	6.85533	7.33726	8.059	7.96128	7.81111	6.33246	6.8336	6.31143	6.60283	6.6413	6.85441	7.66012	7.08043	0.00909799
FBXL11	22992	F-box and leucine-rich repeat protein 11	7.50552	7.69728	7.69154	6.90237	8.07288	8.15886	7.92792	7.71533	8.35961	8.36318	8.48517	6.51362	5.11062	5.31249	5.45697	5.33186	5.94837	7.31374	7.98866	0.0446829
KIFC1	3833	kinesin family member C1	8.17587	8.26044	8.40886	8.59888	7.85087	7.75429	8.474	8.88227	9.04708	8.87935	8.94221	8.04832	8.34305	8.45085	8.30758	8.50848	8.66746	8.66768	9.64816	0.0406215
QKI	9444	quaking homolog, KH domain RNA binding (mouse)	8.37696	9.45552	9.41242	8.2091	8.63801	9.14918	9.23081	8.33955	9.27088	9.33442	9.46537	8.76688	8.13212	8.12612	7.43582	7.96889	7.62214	10.1394	9.00863	0.0337598
PHF10	55274	PHD finger protein 10	8.39486	8.22582	8.62739	8.1233	8.19416	8.62739	8.37952	8.18512	9.09432	8.92866	8.81292	8.63464	8.84971	8.59636	8.86394	8.88406	8.68052	8.81535	8.44401	0.00228022
CSDA	8531	cold shock domain protein A	10.2767	10.823	10.9688	10.3263	10.1859	10.3343	10.0629	10.144	10.921	10.9751	10.6657	10.8911	10.6277	10.2852	10.6469	10.361	10.5206	11.2762	10.3289	0.00769055
PIK3C3	5289	phosphoinositide-3-kinase, class 3	7.80225	7.50543	7.85437	7.31904	7.22385	7.61308	7.27765	7.2298	8.1411	7.71557	8.05639	7.48596	7.51458	7.60927	6.82581	7.44308	7.42593	8.2182	6.91602	0.0195307
SFRS8	6433	splicing factor, arginine/serine-rich 8 (suppressor-of-white-apricot homolog, Drosophila)	7.88634	7.79202	7.56919	7.91966	7.91259	7.65488	7.56182	7.90412	8.11931	8.49563	8.66119	7.83172	7.92091	7.55923	7.28697	7.82881	7.218	8.52518	8.02812	0.038918
DNPEP	23549	aspartyl aminopeptidase	9.59815	9.94031	9.80375	10.1223	10.0073	9.72552	10.0218	9.78418	10.3978	10.4141	10.884	9.45013	9.32799	9.59798	8.98856	9.41703	9.48195	9.93859	9.14783	0.0385862
DSP	1832	desmoplakin	8.9764	9.64067	10.4779	9.77359	10.207	10.8465	9.78207	10.2312	11.0383	10.7481	10.607	9.57604	9.84826	8.80587	9.52507	9.31045	9.47859	10.8262	10.4494	0.036089
MGC2603	79000	hypothetical protein MGC2603	6.25764	7.81011	6.33856	6.60763	5.97265	6.64058	6.41066	6.80999	7.10493	7.36137	6.88721	6.60016	6.51967	6.90679	6.73261	7.08738	6.88923	8.49277	7.29596	0.0217674
CNKSR1	10256	connector enhancer of kinase suppressor of Ras 1	7.17822	8.07963	8.06795	8.36806	7.88077	8.23482	7.45141	8.10053	8.81045	8.31137	8.78503	7.01704	7.18549	6.86323	6.99985	7.48615	7.25762	7.85334	8.18856	0.0377879
TAX1BP1	8887	Tax1 (human T-cell leukemia virus type I) binding protein 1	9.50444	10.6199	9.59911	9.60358	9.934	10.0298	9.44695	9.30312	10.519	10.2647	10.0895	9.09869	9.10344	9.23979	8.40078	9.21655	8.92922	8.9288	9.64215	0.016585
ABHD11	83451	abhydrolase domain containing 11	8.87587	9.24721	8.3046	9.20785	9.55412	9.13205	8.64281	8.72936	9.89525	9.73706	9.40851	8.54627	8.66937	8.57892	8.64488	8.50002	8.46274	8.10145	8.213	0.0302694
LOC441773	441773	similar to Group X secretory phospholipase A2 precursor (Phosphatidylcholine 2-acylhydrolase GX) (GX sPLA2) (sPLA2-X)	7.77471	7.6296	7.58372	7.75483	8.27495	7.94792	8.16074	8.35034	8.72738	8.7693	8.67114	7.36421	7.65717	7.68112	7.4681	7.68757	8.03355	7.66743	7.9303	0.00363028
RALA	5898	v-ral simian leukemia viral oncogene homolog A (ras related)	7.03981	8.08135	7.77611	7.31026	6.55739	7.61378	7.65576	7.40001	7.95513	7.69408	8.1352	5.97821	5.13758	5.98293	5.39203	5.92335	5.35764	7.74941	7.41546	0.0393285
BAT3	7917	HLA-B associated transcript 3	9.42205	10.0234	9.77792	10.4368	9.39463	9.87933	10.2234	10.5118	10.6283	10.6701	10.8162	8.92443	9.0307	8.40403	9.00269	8.36857	8.65368	10.1173	10.569	0.0379376
ZRANB3	84083	zinc finger, RAN-binding domain containing 3	9.86639	9.80318	10.2237	9.79799	9.9122	9.51246	9.7928	9.56653	10.1091	10.4438	10.4148	9.80828	9.8459	9.35439	9.39166	9.72245	9.39491	9.80818	9.27027	0.00984744
ALDH4A1	8659	aldehyde dehydrogenase 4 family, member A1	7.18195	6.92902	7.0349	7.75016	6.84554	7.70242	7.37542	7.81494	7.9501	8.35267	8.00102	7.0006	7.39741	7.40342	7.54004	7.46262	6.72989	8.12457	6.91482	0.0335118
TAX1BP1	8887	Tax1 (human T-cell leukemia virus type I) binding protein 1	9.55326	10.3681	9.55995	9.70067	9.73384	9.53899	9.36314	9.52917	10.4228	9.96542	10.1397	8.98207	9.21944	9.65644	9.24225	9.45209	8.82769	9.07163	9.53756	0.0266315
FRK	2444	fyn-related kinase	4.27928	4.89668	4.53606	4.25362	4.41028	5.09626	4.41028	4.43598	4.94089	5.10989	5.31652	4.16254	4.04052	4.12795	4.0147	4.40253	4.11891	4.50625	4.17307	0.0167746
LMNA	4000	lamin A/C	11.147	10.9025	10.5265	10.8222	11.5033	11.117	11.0073	11.2685	11.4374	11.931	11.8613	9.94969	9.92405	10.5734	9.27362	8.37041	8.49882	10.9533	10.9711	0.0334091
PREP	5550	prolyl endopeptidase	7.88019	7.82275	8.47876	8.1807	8.19999	8.28623	7.7082	7.93184	8.58385	8.8807	8.51795	7.86219	8.09116	7.76853	8.06856	8.06197	8.11024	8.9153	7.98212	0.0108558
SASH1	23328	SAM and SH3 domain containing 1	9.29701	8.62278	9.04684	8.11737	8.12967	8.32538	8.09366	8.32777	8.64115	8.84245	8.90607	8.81702	8.7011	8.41426	8.59529	8.35572	8.58184	8.44462	8.17787	0.00411071
APG5L	9474	APG5 autophagy 5-like (S. cerevisiae)	7.50765	7.81648	7.88426	7.48488	7.56343	8.35619	7.59632	7.50455	8.24798	8.44752	8.19888	7.80962	7.6358	7.95693	7.5041	7.55259	7.42272	9.16386	8.26391	0.0195016
GOLGA4	2803	golgi autoantigen, golgin subfamily a, 4	7.04626	8.00841	7.17518	6.8594	6.42793	6.60704	6.60086	6.91872	7.31821	7.50343	7.00835	6.88005	6.70891	5.75973	6.20673	6.23685	6.44425	6.78141	6.81027	0.02987
QKI	9444	quaking homolog, KH domain RNA binding (mouse)	7.00943	7.74545	7.59584	6.28928	6.25801	6.40843	6.46422	6.11496	7.06234	7.01209	6.60821	7.32447	6.83607	7.09891	5.97262	5.90148	5.95712	8.85231	7.76316	0.03833
ZNF451	26036	zinc finger protein 451	5.05492	5.34249	5.92439	5.0312	4.70893	5.11331	5.24023	5.33759	5.44794	5.70929	5.85578	5.50503	5.37999	5.64571	5.23481	5.50382	5.69441	4.99014	5.50038	0.0152185
NDUFS6	4726	NADH dehydrogenase (ubiquinone) Fe-S protein 6, 13kDa (NADH-coenzyme Q reductase)	9.66819	10.0845	9.55837	9.91234	9.9946	9.90232	10.395	10.359	10.3995	10.7821	10.909	9.17039	9.2974	9.06977	9.04634	8.80886	9.07035	10.323	10.2792	0.0356248
CSNK1D	1453	casein kinase 1, delta	9.228	9.28876	9.29532	9.61473	9.87582	9.71483	9.4476	9.3978	10.2323	10.0889	10.2575	9.14511	9.12564	8.52097	8.8852	8.20457	8.33361	8.5435	9.59011	0.00133992
PGF	5228	placental growth factor, vascular endothelial growth factor-related protein	6.81635	6.87167	6.71484	5.59608	6.34782	6.34956	6.54074	6.31602	6.70587	6.99592	6.73353	6.00732	6.22152	6.1657	6.84622	6.56437	6.82766	6.68321	6.54909	0.0221816
SSH3	54961	slingshot homolog 3 (Drosophila)	7.52295	7.17277	7.89567	7.27631	7.96727	7.85676	7.51933	7.39307	8.36519	8.19389	7.98139	7.23005	6.90223	7.24034	7.54234	7.43491	7.37436	7.87373	7.65046	0.0164082
GTF2F1	2962	general transcription factor IIF, polypeptide 1, 74kDa	8.17532	7.92695	7.99146	7.76375	8.69688	8.10981	8.3128	8.33382	8.58098	8.98136	8.89923	7.7877	8.04031	7.769	8.53526	7.96054	7.83598	9.11382	8.74379	0.0260026
SSH3	54961	slingshot homolog 3 (Drosophila)	8.55757	8.00505	8.4592	8.05415	8.70194	8.6405	8.33385	8.24283	9.09891	9.07116	8.74266	8.10562	8.44133	8.19727	8.17357	8.52177	8.46117	8.5688	8.51145	0.0155219
HSA277841	55421	ELG protein	6.62993	7.20311	6.60732	5.6788	6.27344	6.32904	6.63729	6.69569	6.71936	7.05741	6.91095	6.76549	6.86589	6.51286	6.57363	6.71936	7.04896	8.01568	7.99723	0.0335266
GGCX	2677	gamma-glutamyl carboxylase	6.22361	6.54527	6.09347	6.44021	6.3509	6.98437	6.86081	6.84694	6.96506	7.44606	7.39393	6.79796	6.50904	6.79239	6.93064	7.74959	7.09929	7.60615	6.8858	0.0377117
MIZF	25988	MBD2 (methyl-CpG-binding protein)-interacting zinc finger protein	6.87284	7.31783	7.14834	6.73059	7.24957	7.23601	6.68582	7.02598	7.84963	7.37395	7.44548	6.65984	7.02242	6.66346	7.06802	7.04715	6.70237	6.93041	7.5362	0.0344423
BID	637	BH3 interacting domain death agonist	8.3129	9.21062	8.01942	8.40884	7.75623	8.67891	8.32375	8.15368	8.96553	8.96088	8.57202	7.35559	6.40585	7.5051	6.66837	6.91468	6.93177	8.42472	9.05891	0.0310816
ILKAP	80895	integrin-linked kinase-associated serine/threonine phosphatase 2C	8.06885	8.18569	7.91521	7.2462	7.82365	7.99853	8.116	7.98317	8.20094	8.62475	8.37274	7.81039	7.22765	7.64869	7.44814	7.53793	7.65745	8.13239	8.00816	0.0288576
SASH1	23328	SAM and SH3 domain containing 1	8.48255	7.68469	8.1345	7.43114	6.81879	7.22615	7.08522	7.40791	7.65883	7.90246	7.71481	8.13384	7.85956	7.74621	7.65883	7.86369	7.85026	8.01192	7.26975	0.00584698
FLJ10276	55108	hypothetical protein FLJ10276	9.14113	9.15989	9.05426	8.9946	8.56032	8.88772	8.75322	8.87634	9.29488	9.57172	9.26738	8.90146	8.95949	8.74992	8.88772	8.74031	8.67271	8.08637	8.05488	0.00846353
IQCE	23288	IQ motif containing E	5.93043	6.41376	6.10247	6.69768	6.02527	6.7628	6.24884	6.12434	7.16513	6.99775	6.64099	6.07815	6.05829	5.92396	6.3537	6.16715	6.20325	6.61776	6.52327	0.0457693
VRK3	51231	vaccinia related kinase 3	8.0697	7.93881	8.48472	8.13051	8.08567	8.37878	7.63677	7.98334	8.72233	8.55563	8.53905	7.93342	8.25464	8.16998	8.23364	8.08092	8.27201	7.40005	8.06716	0.00691615
RAE1	8480	RAE1 RNA export 1 homolog (S. pombe)	7.95641	8.88288	8.0325	8.52951	9.40767	8.27777	8.87429	8.5256	9.06435	9.38457	9.40773	7.47659	7.31565	7.46828	6.9967	7.02614	7.41147	10.0024	8.72299	0.047909
CYP2J2	1573	cytochrome P450, family 2, subfamily J, polypeptide 2	7.24395	7.81076	7.09712	6.88915	7.16067	7.02303	6.9504	7.9143	7.78804	7.65599	7.80001	6.86705	7.21916	7.29298	7.38499	7.70624	7.48855	6.22418	6.17185	0.0383632
ABT1	29777	activator of basal transcription 1	8.40755	8.06518	8.10375	7.70858	7.93906	8.30717	8.14573	8.47728	8.84575	8.5353	8.64643	8.40625	8.56318	8.58819	8.8208	8.58573	8.93282	9.06716	8.38551	0.0138325
ZNF24	7572	zinc finger protein 24 (KOX 17)	8.23996	8.11087	8.25522	8.05049	8.4261	8.13496	8.04095	7.79339	8.66832	8.53697	8.74225	8.44502	9.04443	8.16502	8.07335	8.45804	7.60252	8.01697	8.06828	0.00340576
RHBDF1	64285	rhomboid family 1 (Drosophila)	8.08511	8.55178	9.50867	8.29271	9.09728	8.72301	8.2224	7.99553	9.03289	9.15637	8.88822	7.85131	7.92208	7.84678	7.98133	8.07097	7.88907	7.95042	8.81378	0.0448925
MONDOA	22877	Mlx interactor	8.24758	7.94904	7.65974	8.7274	9.263	8.37998	8.1594	8.39441	9.0704	9.0247	9.33486	7.49894	8.2714	7.41508	7.39183	7.97459	7.0925	7.93358	8.25521	0.0438692
SEMA4A	64218	sema domain, immunoglobulin domain (Ig), transmembrane domain (TM) and short cytoplasmic domain, (semaphorin) 4A	8.32466	8.11399	8.46636	8.08814	7.69531	8.2581	7.79766	7.80708	8.49696	8.29402	8.67025	8.54614	8.78165	8.75889	8.91241	8.71906	8.98467	7.91439	7.75813	0.0131483
UNC84A	23353	unc-84 homolog A (C. elegans)	4.17479	4.00773	4.19546	4.05016	4.07698	3.93195	3.81875	4.0007	4.47279	4.69191	4.43063	4.11153	4.06616	4.21413	4.07362	4.17304	4.20818	3.94596	4.75191	0.00689127
DDR1	780	discoidin domain receptor family, member 1	10.5536	11.0814	10.4922	10.6292	10.5128	10.9617	10.3501	10.5608	11.3601	11.1958	10.9162	9.37144	9.36945	8.80865	9.37677	9.10183	8.96473	10.4909	10.9732	0.0244297
ABR	29	active BCR-related gene	8.65008	8.93999	8.55384	9.04276	9.32615	9.68945	9.31489	8.87293	9.71041	10.1054	9.59532	8.20928	7.53884	7.46317	7.55223	7.52693	7.76789	7.66364	9.03288	0.0451022
ARRB2	409	arrestin, beta 2	7.95839	6.86639	7.79863	7.20479	7.29411	7.9132	7.43578	7.43591	8.18753	7.78074	8.06267	7.99586	7.91265	8.10786	7.78896	7.59695	8.00998	8.48266	7.37436	0.0209256
NET1	10276	neuroepithelial cell transforming gene 1	7.83301	9.55858	8.81664	8.43714	8.33322	9.20509	9.1112	8.65135	9.43146	9.03101	9.43835	7.05955	7.05917	6.45967	7.18513	6.44075	6.2905	8.67938	8.36131	0.0470837
TK1	7083	thymidine kinase 1, soluble	7.20152	8.61134	7.95435	8.01947	7.78955	7.96717	8.14228	8.22792	8.37943	8.65705	8.7038	6.94668	7.2421	7.2946	7.36392	7.20414	7.91391	9.05741	8.8613	0.0108525
MYBL2	4605	v-myb myeloblastosis viral oncogene homolog (avian)-like 2	7.54841	8.27943	7.77282	7.95334	7.80617	8.35422	8.21971	8.48067	8.64685	8.81609	8.67129	8.2737	8.68453	8.48679	8.87128	8.88281	9.02062	9.74057	8.25397	0.00901445
C2orf24	27013	chromosome 2 open reading frame 24	7.15346	7.04831	7.27425	7.13622	7.94205	7.71777	7.5973	7.61589	8.04859	8.0324	8.36933	7.20501	7.68739	7.53348	7.99362	7.72374	7.59955	7.61601	7.20501	0.0192766
TPD52L2	7165	tumor protein D52-like 2	9.74986	9.4635	9.42659	9.44035	9.29175	9.45469	10.166	9.39407	9.84943	10.2835	10.154	8.76392	8.44022	8.87725	8.42853	8.0409	8.27577	10.3506	9.90736	0.0366476
CHD3	1107	chromodomain helicase DNA binding protein 3	8.21286	8.35823	8.57622	8.88516	8.4692	8.77273	9.21627	8.86212	9.34355	9.39188	9.42567	8.55001	8.54151	8.48491	7.9239	7.84441	8.01339	8.73696	9.20516	0.0092774
UPF3A	65110	UPF3 regulator of nonsense transcripts homolog A (yeast)	7.7112	8.98663	8.11507	8.90135	8.64234	8.1778	8.72061	8.17202	9.02293	8.99288	9.19027	8.02499	7.59833	7.42003	7.49356	7.54228	7.48421	8.69827	9.30444	0.0180918
LSM5	23658	LSM5 homolog, U6 small nuclear RNA associated (S. cerevisiae)	7.33839	8.64716	8.05375	8.43068	8.11548	8.56203	8.86932	8.51741	8.93405	9.11154	9.0806	8.26688	7.68322	7.81636	8.05066	7.96085	7.94061	10.1022	8.7838	0.00820474
PSD4	23550	pleckstrin and Sec7 domain containing 4	7.08485	7.68197	7.72811	7.78951	8.26447	8.42047	7.41289	7.61981	8.28592	8.5367	8.50743	7.44518	7.64384	7.39786	7.83068	7.7337	7.62236	7.22559	7.42576	0.0455988
JRKL	8690	jerky homolog-like (mouse)	6.12031	7.18663	6.23449	6.04299	6.8461	6.28913	6.08859	6.01915	6.9229	6.87336	6.59732	5.83639	5.92428	6.03145	5.68146	6.11843	5.70088	5.96578	6.49744	0.0266594
ZMYM1	79830	zinc finger, MYM domain containing 1	5.17834	6.26674	5.54526	5.98234	5.75819	5.76023	5.76872	5.93889	6.33684	6.31652	6.4915	5.42217	5.12022	5.33514	4.86856	5.53214	5.04979	6.90843	7.08509	0.000833176
DDX27	55661	DEAD (Asp-Glu-Ala-Asp) box polypeptide 27	9.35166	9.35166	9.15306	9.21063	8.61722	9.47415	9.44307	9.26693	9.54579	10.0011	9.67714	8.95811	9.35166	8.97091	9.0026	9.40284	9.53493	9.50026	9.40545	0.0411113
SPON1	10418	spondin 1, extracellular matrix protein	9.12079	8.42655	9.15576	7.3784	6.88409	7.24276	7.10008	6.82806	7.61521	7.90162	7.36003	8.88543	7.9673	9.31512	7.90352	7.63882	7.92968	6.96199	7.46845	0.0485176
KIAA0962	23341	KIAA0962 protein	5.35343	5.68131	5.61241	6.03639	6.20737	5.90488	5.36811	5.48586	6.58625	6.22835	6.20195	5.15043	5.48165	5.10716	4.79992	4.91646	5.1633	5.60821	6.13503	0.0382672
FLJ13848	79829	hypothetical protein FLJ13848	5.31086	6.07636	5.70416	5.59313	5.79585	6.40141	6.37802	6.46862	6.86926	6.54101	6.58426	5.42196	4.95005	4.98782	4.62447	4.48511	4.33498	6.77938	7.11893	0.0425472
KNS2	3831	kinesin 2 60/70kDa	8.34372	8.91438	8.57158	8.30912	8.30194	7.90674	8.19184	8.20917	8.67038	8.73138	8.7583	8.30912	7.97518	8.257	7.14685	7.18482	7.62137	8.39443	8.52329	0.00104455
DKFZp566O084	25979	DKFZP566O084 protein	7.86962	7.70241	7.62828	7.79504	7.69327	7.14236	7.22238	7.303	7.92989	8.1515	7.82088	8.08569	7.99385	8.05127	7.99799	7.79187	7.82088	8.24712	9.61039	0.0168232
HMBS	3145	hydroxymethylbilane synthase	8.53536	8.28753	8.19339	8.09486	8.38803	8.86018	9.01504	9.03373	9.23028	9.11692	9.29476	8.1919	8.13179	8.50631	8.16991	8.3228	8.5711	9.38444	9.25852	0.0435624
FLJ21827	56912	hypothetical protein FLJ21827	7.62704	8.15291	7.73282	7.11061	7.68224	7.91712	7.39369	7.0925	8.0389	7.89155	7.98537	8.26425	8.25295	8.04111	8.25718	8.08856	8.34382	8.28629	7.41547	0.0274846
TSEN34	79042	tRNA splicing endonuclease 34 homolog (SEN34, S. cerevisiae)	8.88582	8.78316	9.34488	9.32787	8.85371	9.05552	8.61654	8.67328	9.56651	9.48166	9.25848	8.77259	8.78899	8.88781	8.43773	8.62602	8.53919	9.59697	8.49478	0.0159903
JARID2	3720	Jumonji, AT rich interactive domain 2	7.50818	7.62884	7.69303	7.52347	6.85633	7.54188	7.03733	7.35006	7.69565	7.75302	7.91064	6.90156	7.01387	6.75501	6.92907	6.72375	6.99864	9.18087	9.50287	0.0152173
SIDT1	54847	SID1 transmembrane family, member 1	4.31786	4.52247	4.37856	4.95821	4.14394	4.3511	4.18221	4.84273	4.89172	5.16848	4.99575	4.55656	4.32821	4.43433	4.38944	4.48242	4.40799	3.83831	3.80991	0.0353829
PSCD2	9266	pleckstrin homology, Sec7 and coiled-coil domains 2 (cytohesin-2)	7.96189	8.36055	8.66588	8.13745	8.37509	8.58584	8.19753	8.31354	8.88643	8.98664	8.6529	7.892	7.72417	7.92895	7.98697	7.42572	7.49959	7.77327	7.789	0.0118314
HOOK1	51361	hook homolog 1 (Drosophila)	5.22419	6.0547	5.3144	5.88064	5.54385	5.94028	5.35911	5.83336	6.21591	6.11015	6.36577	5.46742	6.05836	5.65057	5.88064	6.13357	6.04475	5.8731	6.24439	0.0082196
BAIAP2	10458	BAI1-associated protein 2	7.22732	7.79727	7.52369	6.90941	7.82985	7.2137	7.45331	7.24723	7.91079	7.94076	7.69285	6.87529	7.00001	7.28311	7.24809	7.25174	7.33115	8.11748	8.16468	0.0252256
RBM4	5936	RNA binding motif protein 4	9.4539	9.93701	9.58436	9.33799	9.79372	9.90914	10.0138	10.0213	10.166	10.4003	10.4288	9.3245	9.64629	9.42633	9.70751	9.28104	9.49218	10.2158	10.0188	0.014321
C20orf14	24148	chromosome 20 open reading frame 14	8.39986	8.63825	8.60627	8.92228	9.27181	9.13948	9.12958	8.99984	9.70387	9.51733	9.6055	8.37092	8.63792	8.08649	8.35542	8.13195	8.31367	9.00173	9.29399	0.000859577
HKE2	10471	HLA class II region expressed gene KE2	5.95845	5.87324	5.85635	5.70729	5.45337	5.58201	6.08388	5.9889	6.16369	6.34322	6.33107	5.86597	6.07051	6.32395	6.50717	6.48828	6.40887	6.44247	7.22679	0.00963058
PVR	5817	poliovirus receptor	6.40544	7.33417	6.49471	6.52127	6.4485	7.11303	6.48235	6.20273	6.80653	7.25828	7.14313	6.18409	6.26151	6.58767	6.69375	6.45295	6.54828	7.20338	8.14601	0.0459877
FLJ10241	55101	hypothetical protein FLJ10241	8.45192	8.95729	8.96666	8.73426	8.70048	8.94434	9.23373	8.20953	9.22506	9.34025	9.27414	8.57423	8.94691	8.58956	8.96015	8.37114	9.00864	9.13574	8.45614	0.0361097
HAN11	10238	WD-repeat protein	7.69424	8.07776	7.87627	8.3777	7.99434	7.77733	7.92531	8.00457	8.74226	8.57061	8.25817	7.52279	7.5706	7.84769	7.76281	7.84262	7.74895	8.58419	8.63176	0.0430369
AP1B1	162	adaptor-related protein complex 1, beta 1 subunit	7.83819	7.77023	8.11914	8.33338	8.42638	7.78218	8.31757	8.50066	8.66448	8.95749	8.71143	8.22915	8.16234	8.31305	8.55759	8.22273	8.68868	8.59906	8.23626	0.0176652
DOC1	11259	downregulated in ovarian cancer 1	8.21342	8.85836	8.69868	6.41791	6.80314	7.24874	6.43631	6.45119	7.14803	7.0407	7.34072	8.70684	8.60653	7.83367	7.60732	7.8564	7.34072	5.98023	5.17092	0.0348177
ZBTB17	7709	zinc finger and BTB domain containing 17	7.03981	7.61626	7.63021	7.64111	7.64316	7.4799	7.39924	7.76148	7.85638	8.3117	8.09932	7.42995	7.90614	7.80182	7.49359	7.95926	7.89147	7.86839	7.4537	0.0413868
CUL4A	8451	cullin 4A	8.33272	8.69662	8.44769	8.76235	9.62456	8.84481	9.23608	8.71794	9.51219	9.43063	9.68066	8.0476	8.04755	7.82964	7.75411	8.00179	7.7234	8.93673	9.77812	0.0418284
PTE1	10005	peroxisomal acyl-CoA thioesterase	7.69195	7.87151	7.8217	7.98277	7.28042	7.69286	7.90942	8.00773	8.1183	8.29673	8.4207	7.76475	7.75012	8.08185	7.6475	8.03302	8.15109	7.96467	7.37408	0.0206824
PIGT	51604	phosphatidylinositol glycan, class T	9.53285	9.57532	9.212	9.84843	9.48356	9.81387	10.1034	10.042	10.2911	10.6391	10.1555	9.2758	9.03518	9.18417	9.6849	9.22358	9.46326	9.65967	9.86809	0.0461397
SUPT4H1	6827	suppressor of Ty 4 homolog 1 (S. cerevisiae)	8.15885	8.18494	8.57093	8.50107	8.23368	8.16454	8.3956	7.99767	8.72238	8.80233	8.75648	8.2936	8.15123	8.22972	7.87168	7.71351	7.62157	8.6004	8.15837	0.00365028
DAPP1	27071	dual adaptor of phosphotyrosine and 3-phosphoinositides	7.09192	8.00764	7.51332	7.18649	7.01042	7.08367	6.93013	7.11829	7.34714	7.70942	7.64422	7.08367	6.7166	6.5927	6.83659	6.58445	6.64258	7.26324	6.66281	0.0318069
NEBL	10529	nebulette	6.00307	6.1279	6.72239	6.06061	6.30343	6.27418	5.99091	6.0517	6.86125	6.41679	6.62937	6.26231	6.32231	6.4622	6.41421	6.67618	6.31151	5.86337	5.97909	0.0395633
RGL2	5863	ral guanine nucleotide dissociation stimulator-like 2	9.03056	8.95074	9.0075	9.28122	8.39755	8.97992	8.64172	9.31168	9.39622	9.37374	9.49579	8.59313	8.36507	8.5658	8.10461	8.24763	8.63229	8.40648	8.96743	0.0475858
C20orf67	63935	chromosome 20 open reading frame 67	5.58945	5.7186	5.54802	5.41809	5.42764	5.5257	5.40918	5.60048	5.82054	6.06684	6.03093	5.99179	5.5769	5.89963	5.78048	6.14308	5.80583	7.54217	5.74314	0.010326
MARK2	2011	MAP/microtubule affinity-regulating kinase 2	7.05991	7.03579	6.9894	7.16681	7.82868	7.62232	7.41338	7.41338	8.01284	8.00404	7.93554	6.81133	7.15039	6.78764	7.2989	7.03289	7.45132	7.53585	7.9071	0.0100485
ZNF307	387032	zinc finger protein 307	6.31589	6.40405	6.52413	6.08076	6.40405	6.64032	6.19113	6.11318	7.04327	6.55612	6.74092	6.2506	6.40405	6.47412	6.44748	6.53222	6.41365	6.40375	6.35597	0.0467133
ERAL1	26284	Era G-protein-like 1 (E. coli)	7.61893	7.9212	7.6901	7.95599	7.49334	8.37848	8.39481	8.0555	8.42576	8.50837	8.71486	7.1875	7.52197	7.20307	7.42247	7.33161	7.5458	8.86148	8.6062	0.0402053
HDAC2	3066	histone deacetylase 2	7.64914	7.6989	7.9623	7.6083	7.17755	8.04412	7.6989	7.38963	7.82935	8.12832	8.27339	7.56469	7.51603	7.49507	7.48644	7.21699	7.39455	9.13495	8.59768	0.0478165
KIAA1324	57535	KIAA1324	5.65422	5.02879	5.72746	5.55019	5.42369	5.03874	5.2697	5.60045	5.63674	6.03012	5.93865	7.55936	7.87064	6.18515	7.56117	7.70782	7.6556	5.23878	5.33666	0.0275397
LRRC16	55604	leucine rich repeat containing 16	7.99021	7.3878	7.62234	7.29411	7.34686	7.8927	7.20724	7.82124	8.26285	7.89782	7.85025	6.85251	6.83151	6.90653	7.01004	7.02442	6.77148	7.48561	8.14766	0.0466133
ALPP	250	alkaline phosphatase, placental (Regan isozyme)	5.91578	5.33802	6.30958	6.0963	5.65962	5.60764	5.53992	5.4328	6.24251	6.18613	6.0458	6.16773	6.45299	6.64398	6.40731	6.55028	6.54376	5.61908	7.51087	0.00976195
FLJ22170	80169	hypothetical protein FLJ22170	7.49384	7.59699	7.64423	7.19928	6.85108	7.83948	7.50214	7.37505	8.05049	7.71798	7.76291	7.2734	7.4804	7.19775	7.69121	7.68168	7.52013	7.85938	7.32546	0.0450813
HSPBP1	23640	hsp70-interacting protein	7.81026	8.43834	8.29634	8.57389	8.54893	8.39495	8.40445	8.62625	8.95114	9.0819	8.96469	8.02873	8.35327	8.25575	8.54893	7.99021	8.32774	9.52653	8.8554	0.000293054
DNMT3B	1789	DNA (cytosine-5-)-methyltransferase 3 beta	6.36775	7.79021	6.81826	6.68307	6.73846	7.04365	6.79694	7.33665	7.42263	7.48684	7.30798	6.88033	6.89903	6.8437	7.0202	6.94876	7.13025	6.94876	6.90175	0.0129554
TIMP2	7077	tissue inhibitor of metalloproteinase 2	9.09044	9.09288	9.24508	8.79046	8.84132	8.9072	9.45777	9.28516	9.7637	9.52358	9.33891	8.18567	8.55151	8.18442	8.55894	8.2474	8.45001	7.53708	8.83786	0.0390242
PHIP	55023	pleckstrin homology domain interacting protein	8.00043	8.11875	8.50214	8.0476	7.86564	8.78931	8.00783	7.94224	8.81377	8.48792	8.54573	8.07309	8.2015	7.83158	7.217	7.86627	7.48009	9.15503	9.51574	0.0483717
DKFZP586L0724	25926	DKFZP586L0724 protein	7.92193	9.06965	8.38809	8.6093	8.74594	8.99788	9.11006	8.89055	9.53374	9.10235	9.43036	8.12334	7.97604	8.23371	7.51084	7.65684	7.41375	9.89573	10.2089	0.0385372
CASC3	22794	cancer susceptibility candidate 3	8.34641	8.95242	8.14754	8.19553	8.84608	8.7729	8.8896	8.80412	8.9989	9.34022	9.2185	8.08825	8.23377	7.43821	8.31988	7.53688	7.47958	8.57537	8.87281	0.0248458
KRT19	3880	keratin 19	12.3511	12.1477	12.1576	12.1326	12.7027	13.0424	12.3585	12.1504	13.0053	13.0115	12.8666	9.6686	6.90126	6.99137	6.54287	5.62284	6.06185	12.3973	12.1773	0.0485007
TRIT1	54802	tRNA isopentenyltransferase 1	7.49724	8.15882	7.53943	7.69477	7.59756	7.40575	7.68071	7.40292	7.83644	8.02682	8.25067	8.02707	7.792	8.07621	7.31192	7.99636	7.62887	8.36532	8.13826	0.0347043
CSTF1	1477	cleavage stimulation factor, 3' pre-RNA, subunit 1, 50kDa	4.65736	5.2625	4.75693	4.72537	4.91277	4.94671	5.22787	4.95591	5.53982	5.59559	5.16867	4.54862	4.57289	4.26834	4.49894	4.44284	4.51138	5.83778	5.46424	0.0446488
FDFT1	2222	farnesyl-diphosphate farnesyltransferase 1	10.2911	9.44456	10.5066	11.0186	10.8309	11.1213	10.4018	11.205	11.3709	11.5836	11.2172	9.79242	9.20489	9.0748	8.94562	9.1272	8.84884	12.0538	11.0813	0.0371761
HIVEP2	3097	human immunodeficiency virus type I enhancer binding protein 2	8.62326	8.40073	9.05204	7.91813	7.85058	8.03054	7.59313	7.65294	8.21742	8.38314	8.24857	7.88139	8.24386	7.99298	8.0453	7.9558	8.00044	7.8868	8.0453	0.00274891
CRK7	51755	CDC2-related protein kinase 7	6.95797	7.12584	6.62216	6.98234	7.12584	7.21867	7.72301	7.35313	7.90577	7.60546	7.75133	6.43244	6.4479	6.53054	6.58696	6.46817	6.49048	7.72489	7.25277	0.0212516
ASB1	51665	ankyrin repeat and SOCS box-containing 1	7.34479	7.47216	7.21843	7.40183	7.79047	7.65742	7.73773	7.59233	8.12021	8.18197	8.02038	7.92803	7.75095	7.75095	8.24606	8.1502	8.17529	8.00082	8.23096	0.00123384
HDAC5	10014	histone deacetylase 5	7.56962	7.63161	7.6879	8.21449	8.34077	8.44616	7.75352	7.75943	8.4854	8.52554	8.70805	7.7069	8.0282	7.72554	7.55114	7.29874	7.56215	7.12571	6.91618	0.0301883
DYRK2	8445	dual-specificity tyrosine-(Y)-phosphorylation regulated kinase 2	7.51112	8.41746	7.31556	8.06312	8.38579	8.16128	8.08955	7.81089	8.40408	8.60225	8.70973	6.81968	6.8295	6.55193	6.48582	6.53938	6.27803	7.50968	7.77299	0.0126592
RARA	5914	retinoic acid receptor, alpha	7.7148	7.26007	7.85063	7.63289	7.86853	7.72668	7.61897	7.41841	8.32134	7.90848	8.13629	7.8736	8.05151	8.1393	8.33515	8.24144	8.30468	7.51978	7.73306	0.0343846
LENG4	79143	leukocyte receptor cluster (LRC) member 4	7.27764	7.74323	7.37242	7.01215	7.08411	6.8122	6.95303	6.75734	7.49658	7.23093	7.44469	7.16407	7.65147	7.60683	7.75196	7.62091	7.77586	7.66854	7.1137	0.00887598
HNRPUL1	11100	heterogeneous nuclear ribonucleoprotein U-like 1	7.9397	8.9457	8.67593	9.056	8.84884	9.18512	9.18966	8.58866	9.27786	9.49778	9.54386	8.13937	8.01793	6.96347	7.86931	7.67062	7.59392	9.23834	8.88828	0.0162064
LAMP1	3916	lysosomal-associated membrane protein 1	10.0039	10.3908	10.2869	10.5038	10.6433	10.3403	10.041	9.86405	10.7081	10.6193	10.905	10.0609	9.95522	9.20607	10.2387	9.65148	10.2713	9.958	11.0088	0.0326322
CAMK2G	818	calcium/calmodulin-dependent protein kinase (CaM kinase) II gamma	7.72134	7.51314	7.85218	7.85351	8.2834	7.99998	7.83146	7.80618	8.26873	8.59336	8.39798	7.31186	7.66295	7.53879	7.77898	7.89505	7.7761	7.76936	8.34732	0.0151485
SNRPC	6631	small nuclear ribonucleoprotein polypeptide C	9.29952	9.85331	9.16298	9.55864	8.67947	9.28588	9.27437	9.42293	9.6015	9.6434	9.88214	9.21077	9.40646	9.24482	9.75072	9.64106	9.63225	10.0549	9.57389	0.0379956
ZFP64	55734	zinc finger protein 64 homolog (mouse)	7.32691	7.83603	7.73696	8.11511	8.65745	8.20566	8.29051	8.35444	8.86481	8.69849	8.80002	7.09539	6.97489	6.16049	6.88983	6.79037	6.69135	8.26052	7.32397	0.00507298
SCAP	22937	SREBP cleavage-activating protein	8.3891	8.15624	8.7503	8.71517	9.28085	9.0934	9.25595	9.19209	9.64113	9.57333	9.49005	8.54273	8.5898	8.28851	8.40434	8.21574	8.21816	8.28465	8.87471	0.00845955
RHOBTB2	23221	Rho-related BTB domain containing 2	7.19766	6.76777	6.90386	6.95242	7.77424	7.13895	7.16412	7.18174	7.84644	7.56753	7.6933	7.41409	7.7578	7.71893	7.73697	7.81173	8.00345	7.83192	7.12865	0.0297596
BMP1	649	bone morphogenetic protein 1	7.46305	8.00236	7.81334	6.88764	7.19653	6.92551	7.48634	7.17558	7.63475	7.63067	7.51278	7.2933	7.11368	7.42701	7.58856	7.97449	7.43525	8.1597	8.09865	0.0106538
MTO1	25821	mitochondrial translation optimization 1 homolog (S. cerevisiae)	7.34792	6.53878	6.97131	6.63424	6.51077	7.28088	7.14891	7.17097	7.46233	7.45479	7.2982	7.01464	6.86061	7.00438	6.96064	6.95957	6.4984	8.79654	8.62807	0.0413446
PAFAH1B1	5048	platelet-activating factor acetylhydrolase, isoform Ib, alpha subunit 45kDa	8.79514	9.14008	8.79514	8.49996	8.45464	8.94181	9.00581	9.13069	9.2544	9.45042	9.07987	8.08616	8.09575	8.65963	7.824	7.69569	7.87501	9.93853	9.73093	0.0406775
KIAA1155	400961	KIAA1155 protein	6.85998	6.39003	6.78134	6.30277	6.65386	7.19267	6.43846	6.67627	7.27895	7.02228	7.01966	9.49253	9.92379	8.52366	9.6858	9.74629	9.36066	6.78481	6.51559	0.0418115
MNT	4335	MAX binding protein	8.0645	7.5842	7.79064	7.84924	8.08349	8.20503	7.94901	7.84641	8.38799	8.32567	8.60283	7.10282	6.96106	7.02385	7.115	7.45715	6.95536	7.70822	7.69955	0.010641
CENTD2	116985	centaurin, delta 2	8.40435	8.09322	8.32109	8.2696	8.59244	8.6786	8.35678	8.60902	8.76308	8.90216	9.19513	8.23537	8.19475	8.24298	8.2403	8.32277	8.48579	8.39594	8.76233	0.0453748
TOMM70A	9868	translocase of outer mitochondrial membrane 70 homolog A (yeast)	8.12432	8.22818	7.8826	8.64792	8.34275	8.46079	8.52406	8.36059	8.93144	8.706	9.11958	7.88423	7.84615	8.25907	7.60154	8.08007	8.08265	8.90823	9.27986	0.0438836
SPTAN1	6709	spectrin, alpha, non-erythrocytic 1 (alpha-fodrin)	9.17199	9.63551	9.84855	9.43301	9.68557	9.71259	9.13327	9.60177	9.8801	10.0363	9.97149	8.59887	8.68819	7.82058	8.52699	8.29497	7.95526	8.91073	9.89307	0.0107384
NFRKB	4798	nuclear factor related to kappaB binding protein	7.78221	8.04769	8.04103	7.93773	8.03354	8.25413	7.87242	7.98213	8.40747	8.38839	8.59419	8.05195	8.94493	8.49329	8.56912	8.46864	8.6241	8.62725	8.64484	0.00403534
ZGPAT	84619	zinc finger, CCCH-type with G patch domain	7.43777	7.63945	7.46468	7.71424	7.59984	7.70601	7.74601	7.56006	8.00382	7.98917	8.33991	6.71832	7.14928	6.81429	7.59984	6.89398	7.20657	7.97838	7.73544	0.0490851
NMT1	4836	N-myristoyltransferase 1	8.9439	9.4161	9.07959	9.07959	8.92659	9.29828	9.69149	9.28521	9.67234	9.79183	9.63849	7.87689	7.70847	7.83196	7.66268	7.63742	7.67807	10.0307	9.87445	0.0231664
TNKS2	80351	tankyrase, TRF1-interacting ankyrin-related ADP-ribose polymerase 2	8.23935	8.83591	8.57305	8.14757	7.73584	7.94237	8.48944	8.08543	8.65396	8.56009	8.35988	8.4496	7.93589	8.11406	7.31364	8.06344	7.52252	8.30169	9.40468	0.0262623
C19orf29OS	404665	chromosome 19 open reading frame 29 opposite strand	7.06985	7.10715	7.11165	7.15541	7.81701	7.785	7.63075	7.56993	8.2124	8.00768	7.88572	7.20029	7.47979	7.51882	7.5	6.94665	7.22042	8.22979	7.83659	0.0271806
MVD	4597	mevalonate (diphospho) decarboxylase	7.3471	6.7992	7.26755	7.60166	7.61833	7.91386	7.44455	8.14355	8.00218	8.14771	8.41309	6.83283	7.50876	7.63639	7.84755	7.54302	7.63639	8.12161	7.7126	0.0470986
RUTBC1	9905	RUN and TBC1 domain containing 1	9.18841	8.96254	9.10595	8.9699	9.03519	9.39279	9.17315	9.10788	9.72104	9.5196	9.4882	9.83948	10.0476	9.88397	9.92237	9.83457	10.1834	9.17535	10.2869	0.00685832
GOSR1	9527	golgi SNAP receptor complex member 1	9.05415	9.92217	9.13141	9.51985	9.2617	9.40375	9.3202	9.22242	9.81386	9.78727	9.75617	8.24601	8.11087	7.98005	8.06856	7.79235	8.07964	9.0192	7.84007	0.000672774
TRA2A	29896	transformer-2 alpha	6.76856	6.56016	6.5864	6.66805	6.37286	6.26114	6.34181	6.50739	6.73875	6.81362	7.05577	6.64178	6.77651	6.59259	6.68256	7.07724	7.29017	6.71219	6.85406	0.0195009
EP400	57634	E1A binding protein p400	6.94597	7.12236	6.79248	6.9435	7.38306	7.40358	7.24348	7.40791	7.53709	7.68566	7.92351	7.07929	7.41416	7.40358	7.46417	7.37758	7.48633	7.66641	7.68307	0.032996
GPS1	2873	G protein pathway suppressor 1	7.63597	8.23215	8.20315	8.45841	8.18707	8.43047	8.61588	8.60595	8.79182	8.87374	9.02878	8.07005	8.44446	8.36699	8.86146	8.45254	8.36972	8.80118	9.16128	0.00636511
FLJ12886	56006	hypothetical protein FLJ12886	7.13878	6.9412	7.28309	7.32032	7.75866	7.70196	7.30402	7.12137	7.96249	7.8161	7.86014	7.01238	7.37425	7.43344	7.13755	7.13229	7.5965	7.90942	8.69446	0.0209382
RXRB	6257	retinoid X receptor, beta	8.22371	8.18851	8.44846	8.78401	8.09916	8.4833	8.19134	8.48199	8.84221	8.64111	9.04266	8.47967	8.49505	8.41551	8.44497	8.41722	8.6646	8.34082	8.54329	0.0449658
DHX34	9704	DEAH (Asp-Glu-Ala-His) box polypeptide 34	6.88454	6.69004	6.99214	7.07426	7.24462	7.48698	7.01171	6.96777	7.54661	7.65793	7.55879	7.55363	7.85767	7.74125	7.77208	7.56495	8.10042	7.94013	7.86841	0.00811289
FLJ10241	55101	hypothetical protein FLJ10241	7.82349	8.26737	8.38726	8.13879	8.35802	8.5319	8.63184	8.08951	8.54408	8.91793	8.87826	8.16199	8.35858	8.11148	8.75824	8.11105	8.49093	8.67755	8.06587	0.0434163
ARPC2	10109	actin related protein 2/3 complex, subunit 2, 34kDa	10.4885	10.4742	10.4942	10.0898	9.69653	9.97594	9.94369	9.95443	10.1864	10.3903	10.5038	9.60417	9.16511	9.79257	8.74448	9.06427	8.58535	10.3896	9.31179	0.0199272
NUMA1	4926	nuclear mitotic apparatus protein 1	4.83715	4.86926	5.08358	4.47134	4.92515	4.97554	4.75948	4.92575	5.24164	5.02829	5.44686	5.21132	5.2097	4.64659	5.24192	5.05811	5.20569	5.02476	5.4079	0.0446143
AGTPBP1	23287	ATP/GTP binding protein 1	5.17914	5.53953	5.71472	5.53085	4.75624	5.00228	5.08176	4.97678	5.6024	5.36525	5.51597	5.35302	5.35447	5.22751	5.11861	5.36739	5.35228	6.08171	5.32211	0.0277631
PRPF8	10594	PRP8 pre-mRNA processing factor 8 homolog (yeast)	9.04678	9.12476	9.09411	8.96298	9.01196	9.41225	9.51793	9.12812	9.82271	9.57372	9.49747	8.84392	9.11778	7.93961	8.39693	8.21481	8.15229	10.3761	10.8584	0.029866
CLDN9	9080	claudin 9	7.41994	7.1852	6.83515	7.06965	6.75936	6.93874	6.85991	6.61707	7.43382	7.23126	7.15036	7.01419	7.58788	7.29543	7.76385	7.7262	7.70572	6.61981	7.10993	0.0139898
RPN2	6185	ribophorin II	12.0581	11.8072	11.8931	11.8931	11.6924	12.1363	12.281	12.2037	12.4594	12.6682	12.2518	11.1256	11.0541	10.7079	10.93	10.3905	10.5567	11.8175	12.1169	0.0497378
POU2F1	5451	POU domain, class 2, transcription factor 1	6.98368	6.99176	7.00917	7.47799	6.95441	7.2155	6.92869	7.42668	7.7121	7.4499	7.68734	6.70047	6.73903	6.5172	7.24067	7.14383	6.79892	7.3855	7.67603	0.0262854
TGIF2	60436	TGFB-induced factor 2 (TALE family homeobox)	6.21843	6.10611	6.24324	5.8394	5.73523	5.44067	5.47	5.53088	6.13771	5.86246	6.05656	6.00041	5.62659	5.69167	5.91176	5.84164	5.94885	6.26711	5.25952	0.0135077
SPON1	10418	spondin 1, extracellular matrix protein	6.2613	4.9984	5.99497	4.1416	3.66511	3.73655	3.70159	3.713	4.25489	4.3797	3.98362	5.56788	4.21035	5.08198	4.14738	4.20965	4.21382	3.76108	3.84689	0.0442778
CTDSP1	58190	CTD (carboxy-terminal domain, RNA polymerase II, polypeptide A) small phosphatase 1	9.5655	9.25195	9.63059	9.85487	10.1605	10.0691	9.67943	9.74205	10.1078	10.4633	10.3715	9.57628	9.59946	9.10625	9.55643	9.18233	9.28986	8.95397	8.97542	0.0345
IDH2	3418	isocitrate dehydrogenase 2 (NADP+), mitochondrial	6.53575	7.22552	6.78558	6.79181	6.57475	6.71604	7.01728	7.25234	7.25903	7.28304	7.3055	7.44307	7.37838	7.29933	7.33406	7.06836	6.86003	6.50126	6.4727	0.0254875
THAP4	51078	THAP domain containing 4	8.18199	8.45547	8.28752	8.45505	8.67279	8.97904	8.85552	8.72182	9.1878	8.99635	9.24805	8.11289	8.05412	8.05823	7.98782	8.22397	8.23194	8.99453	8.5408	0.0136997
PPP1R15A	23645	protein phosphatase 1, regulatory (inhibitor) subunit 15A	8.21441	8.34856	9.14085	7.76938	7.81978	7.45455	7.04492	7.49617	7.99622	8.00869	7.76666	8.65227	8.13496	8.15223	7.99463	7.2093	7.27957	9.1158	8.16037	0.0444286
ZNF142	7701	zinc finger protein 142 (clone pHZ-49)	5.71607	6.04318	5.73463	6.05835	6.14022	6.27843	6.13572	6.05171	6.53288	6.45498	6.61992	6.06266	6.20055	6.24847	6.27553	6.38069	6.53743	6.49933	6.17885	0.00165351
HAN11	10238	WD-repeat protein	6.61762	7.34002	7.09607	7.57156	7.58394	7.24562	7.3114	7.3693	8.02777	7.66326	7.76178	6.42155	6.61391	6.8556	6.49405	6.76808	7.01369	6.69035	7.32926	0.040751
IGSF3	3321	immunoglobulin superfamily, member 3	7.53104	7.5043	7.93513	7.93513	8.27405	8.124	7.80037	8.18708	8.53695	8.56393	8.28321	6.62637	7.19512	6.83093	7.30048	7.66772	7.48544	8.04685	7.17694	0.0227756
C20orf43	51507	chromosome 20 open reading frame 43	8.63216	8.79954	8.37299	8.59	8.83285	8.85774	8.78828	8.46744	9.1626	9.11921	9.01138	7.9734	7.83885	7.96867	8.29137	7.83834	7.80158	9.30077	8.66789	0.00479061
ZNF202	7753	zinc finger protein 202	5.07086	5.39477	5.10615	5.10806	5.51628	5.52103	5.20496	5.41291	5.67748	5.75071	5.7986	5.49558	5.81311	6.0536	6.0518	6.06788	6.03515	5.74729	6.22599	0.00711233
FLJ11301	55341	hypothetical protein FLJ11301	8.23084	8.56576	8.53077	8.71887	8.32178	8.3252	8.69458	8.6353	8.74568	9.11232	8.92151	7.6983	7.83214	7.56534	7.09419	7.34783	7.2738	8.6373	9.75936	0.0410538
HSF2	3298	heat shock transcription factor 2	5.02865	5.51584	5.3912	5.07202	4.61022	5.17616	4.93243	4.60982	5.32243	5.29805	5.18157	5.15549	5.07161	5.15549	4.93491	5.20656	4.9265	6.99803	5.80682	0.0267347
PPIE	10450	peptidylprolyl isomerase E (cyclophilin E)	8.09472	8.31942	8.10829	8.50413	8.6005	8.36721	7.90729	8.32199	8.54656	8.85068	8.78316	8.5132	8.67976	8.68033	8.18597	8.43173	8.27518	9.45165	7.8865	0.0427353
HSPC049	29062	HSPC049 protein	7.11757	6.98834	7.22902	6.8185	6.83767	6.80177	6.78986	6.43157	7.08327	7.06977	7.19969	7.86605	7.75131	8.26564	7.7742	7.8905	8.18809	8.00776	6.68049	0.00520363
FLJ10415	55139	hypothetical protein FLJ10415	7.72927	7.39877	7.5584	8.17045	7.9926	8.11023	7.91085	7.92573	8.20428	8.52128	8.48265	7.40961	7.55026	7.4279	7.83944	7.99143	7.54655	7.24351	7.78792	0.0409672
MICAL-L1	85377	MICAL-like 1	8.35645	8.031	8.3242	8.17287	8.12827	8.15957	8.51888	8.61967	8.78217	8.48688	8.82675	8.07951	8.44173	8.18387	8.80517	8.77326	8.75496	8.89283	8.5858	0.0492432
GPR116	221395	G protein-coupled receptor 116	7.53858	7.20927	7.74331	6.36173	6.26838	6.51384	6.00307	6.27998	6.49276	6.81008	6.68587	7.05245	6.87736	6.78764	6.80669	6.66109	6.99928	6.04526	6.1562	0.0292692
ST3GAL4	6484	ST3 beta-galactoside alpha-2,3-sialyltransferase 4	7.60713	8.27059	8.28675	7.56442	7.35793	7.41495	7.72388	7.60044	7.85698	7.87599	7.99264	7.80993	7.85698	8.07873	8.3324	8.24422	8.60534	7.44118	7.53033	0.00303862
SUZ12	23512	suppressor of zeste 12 homolog (Drosophila)	8.42503	9.29259	8.9213	9.17643	9.17156	9.8118	9.58175	9.51499	9.8824	9.65864	9.93212	8.00289	8.15332	8.09264	6.81958	7.68478	6.83728	9.44716	9.66031	0.0467384
APG4B	23192	APG4 autophagy 4 homolog B (S. cerevisiae)	7.16767	6.6083	7.1929	6.79121	7.3078	7.41152	7.09478	6.89517	7.4432	7.56601	7.4004	6.95823	7.12279	7.25136	7.44202	7.22469	7.37281	6.81258	7.16767	0.0324257
ABCA5	23461	ATP-binding cassette, sub-family A (ABC1), member 5	5.95125	5.60729	6.55477	6.57813	6.3841	6.42406	6.04897	6.07849	6.69359	6.55477	6.76369	7.29345	7.55	7.26963	6.61879	7.5573	6.99445	6.03376	6.0834	0.022574
SF3A1	10291	splicing factor 3a, subunit 1, 120kDa	9.11367	8.93329	9.02649	8.86911	9.39299	8.9467	8.96852	9.20739	9.36827	9.54244	9.41332	9.14852	9.37306	8.41483	9.1911	9.53444	9.34616	9.67394	9.38834	0.017639
MSH5	4439	mutS homolog 5 (E. coli)	6.38337	6.37646	6.32026	6.55913	6.27911	6.446	6.42785	6.51213	6.6912	6.80322	6.9303	6.45911	6.79228	6.7626	6.47244	6.79009	6.91391	6.46174	7.08222	0.0129523
ARHGEF12	23365	Rho guanine nucleotide exchange factor (GEF) 12	7.4341	7.36906	7.38579	7.1469	7.0928	7.16633	6.99281	7.05917	7.53673	7.3787	7.44543	7.31321	8.05025	7.84745	8.17385	8.22444	8.44758	7.38428	7.08899	0.00318267
CDC2L6	23097	cell division cycle 2-like 6 (CDK8-like)	5.46926	5.47011	5.58984	5.63829	5.49441	5.51096	5.45715	5.515	5.7292	5.91303	6.00811	5.33999	5.47062	5.98442	5.92203	5.86407	5.96616	5.16211	5.61438	0.0346207
UBE2E1	7324	ubiquitin-conjugating enzyme E2E 1 (UBC4/5 homolog, yeast)	5.75949	5.76004	6.02812	5.89067	5.64012	5.69824	5.59649	5.65356	6.22136	6.04748	5.89888	5.48864	5.70423	5.42577	5.75931	5.92514	6.05768	6.64272	7.33759	0.0380753
STK17B	9262	serine/threonine kinase 17b (apoptosis-inducing)	5.59519	5.90442	5.76456	5.06607	5.21165	4.88811	4.5477	5.09767	5.44011	5.27333	5.24915	5.51562	5.30767	6.14821	5.8229	5.2909	5.93705	5.31655	5.06224	0.0357083
CRK	1398	v-crk sarcoma virus CT10 oncogene homolog (avian)	7.60533	8.14657	7.75173	7.48196	7.97703	7.97703	7.86352	7.77399	8.05992	8.25485	8.2016	8.3206	8.29251	7.77193	8.42826	7.58212	8.28076	7.93048	8.42133	0.0167069
DNPEP	23549	aspartyl aminopeptidase	5.26377	5.21251	5.51897	5.3162	4.7645	4.94122	5.18235	4.95877	5.20136	5.48157	5.48567	5.51049	5.42839	5.39916	5.71118	5.75569	5.78195	4.95433	5.02636	0.0423261
LYK5	92335	protein kinase LYK5	7.73537	7.53653	7.82891	7.35821	7.51634	7.78559	7.93548	7.7672	7.9406	8.00932	8.13117	7.96552	8.24464	8.21289	8.31813	8.12055	8.06377	8.28766	7.86369	0.0250574
SUPT6H	6830	suppressor of Ty 6 homolog (S. cerevisiae)	7.65749	7.90325	7.49708	8.08681	8.22239	8.34159	8.40143	8.20844	8.54278	8.67919	8.58839	7.66429	7.9715	7.48229	7.46663	7.67039	7.4083	8.1196	8.56562	0.00209208
DKFZp761I2123	83637	hypothetical protein DKFZp761I2123	7.34667	7.30965	7.32638	7.32801	7.15849	7.13542	7.16461	7.27697	7.56439	7.57863	7.54888	7.36611	7.76133	7.69139	7.88742	7.93335	7.93162	6.89487	8.18365	0.000524871
ATOH1	474	atonal homolog 1 (Drosophila)	6.16851	5.71957	6.05349	6.39899	6.32748	5.95113	5.89189	5.85702	6.56832	6.28168	6.45511	6.34984	6.8374	6.80756	7.00873	6.83512	7.1138	6.0913	5.92545	0.0489962
PTBP1	5725	polypyrimidine tract binding protein 1	9.9907	10.2325	10.2886	10.4897	10.5503	10.6418	10.5795	10.9085	10.9025	11.0595	10.9789	9.17696	9.50189	8.60653	9.3589	8.63383	8.7674	11.616	11.0508	0.00703166
KIAA0195	9772	KIAA0195 gene product	7.32348	7.28193	7.49198	8.09191	7.73591	7.68427	8.00069	7.71817	8.15181	8.08804	8.33327	7.27811	7.65318	7.22339	7.53054	7.32648	7.52316	7.23794	7.75444	0.0223631
SUPT6H	6830	suppressor of Ty 6 homolog (S. cerevisiae)	8.02986	7.63818	7.9397	8.14271	8.058	8.60748	8.47991	8.29668	8.77842	8.6249	8.58134	8.22447	8.32629	7.96216	8.19104	8.31091	8.30138	8.78932	9.01895	0.0278034
DKFZP434H132	56905	DKFZP434H132 protein	6.44596	6.03104	5.89161	5.85621	5.89287	5.70235	5.8621	5.70095	5.99739	6.12705	6.31801	5.90831	6.19776	6.38552	6.38604	6.48828	6.31248	6.07611	5.70318	0.0471525
FLJ27354	400761	hypothetical gene supported by AK130864	3.78773	3.63999	3.76243	3.90686	4.16536	3.84274	3.67741	3.5984	4.34626	4.06417	4.13361	3.80096	3.80838	3.79884	3.88011	3.78723	3.8134	3.86805	4.30454	0.0401517
POLQ	10721	polymerase (DNA directed), theta	5.97005	6.6066	5.85347	6.07309	5.73867	6.10308	6.03287	6.2288	6.35816	6.42729	6.3461	5.7213	6.37787	6.63549	6.66993	6.87108	6.52576	9.2028	9.01188	0.0112874
EWSR1	2130	Ewing sarcoma breakpoint region 1	8.48146	8.9727	8.87052	8.8233	9.12681	8.95734	8.83176	8.78466	9.37867	9.29679	9.06122	8.54732	8.20183	7.91361	8.10524	7.67047	8.14747	9.30894	9.16673	0.0436298
TNMD	64102	tenomodulin	4.92095	4.81464	4.91021	4.81135	4.74717	5.10332	5.14528	5.25409	5.3412	5.36186	5.35261	4.93276	5.45125	5.61714	5.91634	5.81475	5.96596	4.78265	4.83846	0.0261708
TLN2	83660	talin 2	7.43173	7.47216	7.56584	7.7447	8.106	8.05692	7.77056	7.93537	8.23433	8.11015	8.43594	7.81466	7.96968	7.93133	8.30749	8.10545	8.22012	7.45711	7.68327	0.0439997
MINA	84864	MYC induced nuclear antigen	7.80702	7.71407	8.07896	7.74378	7.18849	7.37995	7.13906	7.24131	7.78267	7.53996	7.70492	7.49619	7.62923	7.0364	6.8586	7.4368	6.86603	7.3229	7.7896	0.0415619
INPP5B	3633	inositol polyphosphate-5-phosphatase, 75kDa	6.68202	6.69986	6.64092	6.73601	6.53618	6.32157	6.44322	6.64092	6.74049	6.83879	7.03845	6.59744	6.648	6.71788	6.24955	6.82301	6.58461	6.40485	6.6172	0.0348802
FBXL11	22992	F-box and leucine-rich repeat protein 11	4.51456	5.03632	4.63944	4.48777	4.28729	4.24586	4.31544	4.52152	4.68209	4.84621	4.59541	4.52152	4.33969	4.47249	4.44595	4.57593	4.95776	4.21419	5.27222	0.0196509
FBXO22	26263	F-box protein 22	4.13178	4.40353	3.99903	4.242	4.23547	4.18558	3.87544	4.31306	4.44546	4.52384	4.55028	4.32494	4.56322	4.27421	4.51643	4.66708	4.90584	4.42487	4.3352	0.00901177
NCF4	4689	neutrophil cytosolic factor 4, 40kDa	7.20237	5.76507	6.5879	5.48935	5.98675	5.62223	5.50397	5.35961	5.80329	6.07034	5.90862	7.10423	6.38845	8.02801	6.15469	6.46403	6.67882	5.6272	5.68319	0.0444692
C20orf67	63935	chromosome 20 open reading frame 67	7.83311	7.64548	7.98021	8.22797	7.90718	8.41317	8.00293	7.89839	8.28518	8.41352	8.57471	8.01542	8.2658	8.2748	8.24972	8.34169	8.09888	7.71871	8.17529	0.0439309
ZW10	9183	ZW10 homolog, centromere/kinetochore protein (Drosophila)	7.8387	8.23642	8.07958	7.54951	8.0398	8.0424	7.80938	8.01832	8.23151	8.35647	8.0838	8.03283	8.25487	8.36364	8.31714	8.48174	8.09591	8.41601	9.07537	0.0376733
GMEB2	26205	glucocorticoid modulatory element binding protein 2	7.407	7.46571	7.15293	7.85586	7.61318	7.4841	7.52909	7.49113	7.88935	8.08898	7.79685	7.0364	7.28283	6.97357	7.18269	6.73396	6.55652	7.89478	8.3202	0.0350051
RNF123	63891	ring finger protein 123	8.16145	8.08959	8.28898	8.04029	8.47502	8.26427	8.25921	8.25372	8.41591	8.61398	8.73673	8.23534	8.33834	7.84955	8.05218	8.393	8.31386	7.83877	7.77097	0.04464
ARPC2	10109	actin related protein 2/3 complex, subunit 2, 34kDa	10.7398	10.6442	10.6501	10.3992	10.261	10.5708	10.6555	10.3637	10.6017	10.8239	10.9048	10.0138	8.94554	9.68447	8.41899	8.63379	8.40941	10.9509	9.80002	0.0422904
TMOD1	7111	tropomodulin 1	7.0462	6.3811	6.76579	6.41137	6.80839	6.87428	6.63216	6.61629	6.98492	6.96626	7.0302	7.60303	7.43513	7.72675	7.68878	7.73151	7.62593	6.52408	6.58095	0.0145021
QRSL1	55278	glutaminyl-tRNA synthase (glutamine-hydrolyzing)-like 1	6.73648	7.09235	7.39125	7.11727	7.22925	7.5063	7.26469	7.23279	7.6713	7.70239	7.40756	7.39125	7.43812	7.52642	7.34415	7.22184	7.26249	8.31123	7.93169	0.0476943
FBXL4	26235	F-box and leucine-rich repeat protein 4	5.05894	5.33403	5.36517	4.91167	4.87281	5.36888	5.27109	4.83142	5.37769	5.35764	5.38739	5.19081	5.15272	5.10863	4.98335	5.26648	5.11505	5.25524	5.6755	0.0440374
NCAM1	4684	neural cell adhesion molecule 1	6.25229	5.73078	6.25544	6.06386	6.34274	6.36447	6.10858	6.10468	6.43562	6.54805	6.57594	6.32916	6.86817	6.97555	7.35183	6.96521	6.87106	6.39782	6.36851	0.00593712
SMARCE1	6605	SWI/SNF related, matrix associated, actin dependent regulator of chromatin, subfamily e, member 1	8.5314	9.48543	8.83608	8.83599	8.67201	9.06929	8.96202	8.69696	9.33283	9.09716	9.07873	8.02585	7.96134	7.98869	8.27214	7.95814	7.47547	9.10513	8.83073	0.0338953
PKN2	5586	protein kinase N2	3.63339	3.63987	3.64841	3.82138	3.63534	3.60632	3.63181	3.54816	3.9219	3.99923	3.99071	3.71778	3.55389	3.59631	3.58448	3.74126	3.66361	3.70378	3.76185	0.00100918
FAM64A	54478	family with sequence similarity 64, member A	6.6216	6.86711	6.62035	6.81878	6.63414	6.85	6.78567	6.87672	7.10365	7.13116	7.10864	6.3414	6.85883	6.48103	7.34639	7.43373	7.18945	8.33833	7.95016	0.0013158
RREB1	6239	ras responsive element binding protein 1	6.58123	6.75787	6.78536	6.80658	6.51603	6.5413	6.65738	6.64549	6.84586	7.06659	6.9505	6.50042	6.92868	6.46993	6.75962	6.78536	6.84458	6.91438	7.17202	0.0137671
KLF6	1316	Kruppel-like factor 6	6.55891	6.78059	6.71643	6.08261	6.68518	6.40383	6.5158	6.48348	6.68399	6.83796	6.70707	6.84691	6.59675	6.68756	6.951	6.87937	6.68729	6.75104	6.5567	0.034121
RUTBC1	9905	RUN and TBC1 domain containing 1	7.43248	7.45565	7.43396	7.79172	7.61298	7.9315	7.6809	7.53481	7.94651	7.97915	8.12434	7.60446	7.95091	7.92686	7.82091	7.52681	8.0792	7.79895	8.8099	0.0136445
PTBP1	5725	polypyrimidine tract binding protein 1	10.0566	10.3231	10.3916	10.6183	10.7367	10.8647	10.7511	11.2194	11.0932	11.2602	11.0773	9.34608	9.40565	8.55982	9.26804	8.70645	8.87678	11.7491	11.2609	0.0431843
FGF12	2257	fibroblast growth factor 12	5.0581	4.68385	4.69469	4.95744	4.37831	4.80686	4.69801	4.70135	4.9028	5.05714	5.08189	5.48725	5.5298	5.57584	5.73481	6.08442	6.38299	4.84498	4.55589	0.0333616
SGPL1	8879	sphingosine-1-phosphate lyase 1	5.66149	5.86219	5.82081	5.51994	5.59338	5.25394	5.50722	5.61616	5.68989	5.79026	5.91285	5.55737	5.5202	5.78577	5.59002	5.65145	6.52325	5.65314	6.29848	0.0198555
BRAF	673	v-raf murine sarcoma viral oncogene homolog B1	6.63284	7.20846	7.14464	7.06182	6.71227	7.04032	6.6402	6.67865	6.99548	7.13827	7.24356	7.08233	7.04032	7.24043	7.20856	7.58507	7.50861	6.71335	7.04032	0.0435156
SAP130	79595	mSin3A-associated protein 130	7.72334	7.97064	8.06796	8.23091	7.95964	8.03858	8.10393	8.21591	8.47435	8.49762	8.23925	7.51011	7.7824	7.48583	7.70527	7.66663	7.88426	8.4844	8.61102	0.0448988
PRRX1	5396	paired related homeobox 1	6.73429	6.03463	6.32154	5.30414	5.45059	5.23771	5.4648	5.41599	5.54086	5.6709	5.79212	6.40449	5.88109	6.80052	5.69346	6.32603	6.02002	5.46999	5.48066	0.0318047
AHI1	54806	Abelson helper integration site	4.50285	4.48839	4.42462	4.53258	4.37439	4.66944	4.34391	4.3793	4.60525	4.80316	4.83459	4.36751	4.73806	4.59561	4.7507	4.79369	4.55487	5.2275	4.95113	0.0307374
COX4I1	1327	cytochrome c oxidase subunit IV isoform 1	6.56927	6.69502	6.33146	6.99326	6.89051	6.76336	7.05771	7.22427	7.32047	7.37065	7.12752	6.79292	6.70536	7.02215	6.87804	7.07773	6.82556	7.56887	7.49929	0.0401653
TCEB3	6924	transcription elongation factor B (SIII), polypeptide 3 (110kDa, elongin A)	7.24863	7.55248	7.16022	7.16831	7.19057	7.4841	7.26333	7.55252	7.72581	7.61925	7.50972	7.27563	7.29394	7.23772	7.4797	7.57897	7.51801	8.96201	7.8154	0.0293266
FLJ22222	79701	hypothetical protein FLJ22222	7.58344	7.86497	7.55646	7.67615	8.02142	7.9236	7.8954	7.90074	8.20591	8.04732	8.24923	7.83089	8.06796	8.11997	7.85615	8.01518	8.23848	7.94642	7.93975	0.0190316
ZNF345	25850	zinc finger protein 345	4.40321	4.70709	4.77742	4.65841	4.52876	4.44757	4.37195	4.14878	4.80766	4.60716	4.72902	4.71842	4.46961	4.78699	4.67728	4.53184	4.727	4.39656	4.26776	0.0333604
C2orf17	79137	chromosome 2 open reading frame 17	9.38201	9.26517	9.30875	9.86749	9.67372	9.71847	9.52765	9.49475	9.81767	9.90372	10.0972	8.94672	8.81164	8.90387	8.5436	8.53166	8.49604	8.46853	9.20622	0.0498443
AUTS2	26053	autism susceptibility candidate 2	5.31548	5.36532	5.0637	5.45211	5.39231	5.4619	5.23463	5.2318	5.61254	5.61439	5.68512	5.90609	5.83021	6.2051	6.07804	5.94491	6.32298	5.53753	5.43374	0.00318751
DDX42	11325	DEAD (Asp-Glu-Ala-Asp) box polypeptide 42	8.42876	9.18851	8.69656	8.86095	8.72669	8.69839	9.06513	8.69801	9.12401	9.02564	9.11933	8.61633	8.64704	7.88437	8.55882	8.38102	8.09343	8.61316	9.39874	0.0136259
YWHAB	7529	tyrosine 3-monooxygenase/tryptophan 5-monooxygenase activation protein, beta polypeptide	8.68874	9.43745	9.17894	9.60917	9.70822	9.68041	9.74988	9.22455	9.88779	9.90962	9.82123	7.75546	7.19558	7.22633	6.88457	6.25672	6.52365	10.3168	9.43001	0.0410817
INPP5A	3632	inositol polyphosphate-5-phosphatase, 40kDa	8.55166	9.15798	8.62973	9.44066	9.49576	9.09158	9.21625	9.09267	9.65114	9.4193	9.5552	8.67631	8.31333	8.22284	8.05932	8.34528	8.48512	8.6791	9.194	0.0455091
FKBP9	11328	FK506 binding protein 9, 63 kDa	10.5137	9.43979	10.1203	9.70946	9.51125	9.52826	9.85242	9.49939	9.82129	9.9259	9.93212	9.37082	9.38803	8.81466	9.29358	8.55456	8.71483	8.83754	9.25785	0.0145194
CGI-96	27341	CGI-96 protein	7.11864	6.85092	7.09941	7.1484	7.58716	7.37704	7.14993	7.32479	7.57784	7.49219	7.70008	7.18835	7.86016	7.54212	7.96962	7.66099	7.78423	7.36814	7.64907	0.0362485
SCUBE2	57758	signal peptide, CUB domain, EGF-like 2	7.39841	6.70293	6.91249	5.93732	5.76278	6.02588	5.67216	5.77517	6.12391	6.00698	6.18189	8.0195	7.02983	8.34705	8.08363	7.91194	7.11013	5.73313	6.11997	0.0171993
ZNF142	7701	zinc finger protein 142 (clone pHZ-49)	7.74929	7.79311	7.32856	7.86376	7.66446	7.83013	7.79311	7.67008	8.0595	8.01309	8.02811	7.7278	7.89993	7.79311	7.91265	7.98324	7.99193	7.79311	8.19303	0.00181554
INPP4A	3631	inositol polyphosphate-4-phosphatase, type I, 107kDa	5.63273	5.51246	5.40553	5.63587	5.76994	5.99332	5.63889	5.6559	5.89427	6.03112	6.09788	5.95379	6.45096	5.96432	6.46415	6.24349	6.21184	6.3164	5.67312	0.0266671
STK24	8428	serine/threonine kinase 24 (STE20 homolog, yeast)	5.61151	5.53969	5.53283	5.472	5.32707	5.49802	5.36993	5.23828	5.59663	5.60697	5.73716	5.54088	5.46795	5.53283	5.36963	5.5932	5.25868	5.55217	5.78334	0.00805194
TSRC1	54507	thrombospondin repeat containing 1	6.79101	6.36042	6.49123	6.58425	6.73217	6.79847	6.49533	6.36089	6.78502	6.97189	6.82307	6.98965	6.85554	6.84938	7.08977	7.30574	7.33569	6.39825	6.26375	0.0343722
CARD4	10392	caspase recruitment domain family, member 4	8.21102	7.68767	8.19325	7.82262	8.04086	8.06045	8.02098	7.84363	8.34463	8.15428	8.15946	8.15085	8.46914	8.30452	8.69682	8.35985	8.57349	8.00763	8.18752	0.0263849
PDE10A	10846	phosphodiesterase 10A	5.25926	5.68629	5.35925	5.41888	5.47582	5.55055	5.16415	5.19566	5.5912	5.60253	5.67071	5.58757	5.91	5.73198	5.97064	5.86244	6.42021	5.28804	5.4453	0.0250834
RABL4	11020	RAB, member of RAS oncogene family-like 4	6.49047	6.6066	7.14908	6.93159	6.88837	6.97423	6.83031	7.03782	7.25949	7.16811	7.14908	7.41018	7.59898	7.66248	7.46211	7.34212	7.82418	6.85355	7.26015	0.0024765
DOCK9	23348	dedicator of cytokinesis 9	6.45025	6.89438	6.69135	6.502	6.77166	6.53934	6.3268	6.35503	6.81079	6.68794	6.77102	6.54183	6.58969	6.812	6.72712	6.93833	6.71322	6.79275	6.81846	0.0292612
RXRB	6257	retinoid X receptor, beta	5.94707	5.87923	5.85427	5.83372	5.96069	6.00383	5.7364	5.95591	6.00739	6.19623	6.25259	6.07618	6.31114	6.50617	6.5739	6.71046	6.66452	5.81348	6.20268	0.0493324
KIAA0753	9851	KIAA0753 gene product	7.31734	7.19235	7.4065	7.46642	7.32568	7.28736	7.24411	7.2884	7.53692	7.63192	7.55978	7.48434	7.50341	7.721	7.67731	7.84453	8.09244	7.71318	8.21866	0.00182562
AKAP7	9465	A kinase (PRKA) anchor protein 7	5.31882	5.39585	5.10617	5.19502	5.09976	5.16297	5.06279	5.38311	5.36282	5.4096	5.51115	5.25686	5.39672	5.49262	5.42468	5.61652	5.5765	5.17444	5.26176	0.0132108
C15orf5	81698	chromosome 15 open reading frame 5	4.30031	4.75717	4.45335	4.47218	4.43426	4.40085	4.38782	4.39227	4.75964	4.61474	4.6153	4.49436	4.23558	4.13289	4.29002	4.43426	4.47151	4.20011	4.47579	0.0265145
HCFC1	3054	host cell factor C1 (VP16-accessory protein)	8.54986	8.62112	8.57801	8.77977	8.64824	8.93582	8.96856	8.9372	9.12732	9.14686	9.02223	8.34459	8.70609	8.51015	8.53901	8.33225	8.81348	9.53864	9.38309	0.0149517
SF4	57794	splicing factor 4	6.54821	6.95862	6.658	6.87543	7.15046	6.95862	6.94543	7.08279	7.27199	7.11712	7.35131	6.8075	6.65379	6.60458	6.95862	6.37639	6.88593	6.88791	7.19599	0.0440245
TAX1BP3	30851	Tax1 (human T-cell leukemia virus type I) binding protein 3	5.47985	5.44267	5.62393	5.57138	5.39296	5.4252	5.26252	5.44859	5.60439	5.61534	5.77025	5.55087	5.80813	5.85205	6.25078	5.93588	6.36885	5.33927	5.56359	0.0204632
RQCD1	9125	RCD1 required for cell differentiation1 homolog (S. pombe)	5.85895	5.93335	5.55055	5.5062	5.48606	5.65224	5.24744	5.42017	5.71611	5.79671	5.6012	5.19244	5.78304	6.00036	6.03563	6.00939	5.66931	5.36639	5.52792	0.0329271
CAB39L	81617	calcium binding protein 39-like	6.85807	6.6771	6.82534	6.80763	6.71888	6.79159	6.61477	6.59253	6.86223	6.91784	7.06178	7.16251	7.49156	7.62533	7.73145	7.4036	7.79382	6.6511	6.68333	0.0288651
C20orf67	63935	chromosome 20 open reading frame 67	6.92987	6.65052	6.67656	6.6959	6.86721	6.91679	6.80525	6.79698	7.08869	7.12	6.96478	6.85336	7.16097	6.82304	7.36325	7.43591	7.25521	7.02779	6.74149	0.0133295
LRCH1	23143	leucine-rich repeats and calponin homology (CH) domain containing 1	5.03704	5.3038	5.16409	5.39117	5.47344	5.25838	5.16736	5.3038	5.46188	5.61156	5.60609	5.13307	5.51781	5.11271	5.34003	5.48577	5.34912	5.03	5.30702	0.0173378
ARMC8	25852	armadillo repeat containing 8	3.8741	4.23185	4.00686	3.67359	3.90589	3.91529	4.00202	3.9387	4.07402	4.05933	4.23831	3.96825	3.97748	3.87757	3.80487	3.91799	3.94079	5.02194	3.95161	0.0299258
AGC1	176	aggrecan 1 (chondroitin sulfate proteoglycan 1, large aggregating proteoglycan, antigen identified by monoclonal antibody A0122)	7.18365	7.12187	7.44748	6.67728	7.00309	6.88401	6.85163	6.76486	6.97275	7.04926	7.19231	7.41116	7.50382	7.43452	7.59132	7.37982	7.54294	6.89499	6.89199	0.0414233
ELOVL5	60481	ELOVL family member 5, elongation of long chain fatty acids (FEN1/Elo2, SUR4/Elo3-like, yeast)	5.72617	5.60449	5.84653	5.16943	5.29319	5.41363	5.57356	5.25877	5.50586	5.55765	5.66318	5.86025	5.61982	6.16131	5.78361	5.52691	6.3335	5.55427	5.31121	0.0317821
HOXA6	3203	homeo box A6	5.65519	5.03379	5.18657	5.33199	5.19934	5.27415	5.24764	5.36357	5.48892	5.45356	5.60637	6.09695	6.66221	6.08829	6.52138	6.47609	6.44126	5.26224	5.59821	0.0159481
INHBC	3626	inhibin, beta C	6.47514	6.12287	6.01075	6.20772	6.29203	6.32008	6.16766	6.42559	6.42817	6.50644	6.61159	6.62322	6.40139	6.4298	6.92353	7.30131	6.85425	6.20293	6.15364	0.0225812
P4HB	5034	procollagen-proline, 2-oxoglutarate 4-dioxygenase (proline 4-hydroxylase), beta polypeptide (protein disulfide isomerase-associated 1)	11.4273	11.5719	11.7806	12.2488	12.2048	12.3033	12.3184	12.3572	12.4909	12.4489	12.6061	12.5547	12.7701	12.5112	12.5952	12.4827	12.5413	11.6101	12.2603	0.0194933
FLJ11286	55337	hypothetical protein FLJ11286	5.43728	5.32539	5.68893	5.31994	5.30269	5.26833	5.15068	4.90925	5.39142	5.34536	5.51929	6.2918	6.06428	5.7536	5.92503	6.39878	6.15043	4.98003	5.51131	0.0480458
YBX2	51087	germ cell specific Y-box binding protein	6.4656	6.01839	6.15595	6.10102	5.89316	5.99039	5.7994	5.85663	6.19191	6.11701	6.15197	6.49661	6.55905	6.47991	7.05059	6.88007	6.50805	7.05557	6.07758	0.0105031
MGC3731	79159	hypothetical protein MGC3731	5.73352	5.87086	6.06057	5.8719	6.21722	6.02985	5.90176	6.05539	6.18562	6.24946	6.28547	6.0486	6.14722	6.12585	6.14574	6.01494	5.78276	5.90509	6.69644	0.0189778
GTF2I	2969	general transcription factor II, i	9.83863	10.2286	10.0201	10.3431	10.2549	10.5499	10.4204	10.0896	10.6113	10.5402	10.5169	9.76048	9.34357	8.44939	8.00962	8.97356	8.42079	9.79363	10.0307	0.0420595
XPA	7507	xeroderma pigmentosum, complementation group A	7.26995	7.6202	7.31031	7.57156	7.70039	7.26931	7.4079	7.37106	7.72408	7.68409	7.65263	7.19476	7.34225	7.24479	7.11835	6.69424	7.16213	7.33475	7.74969	0.0415902
CG030	116828	hypothetical gene CG030	5.19086	5.20241	5.07573	5.27239	5.30469	5.03371	5.13635	5.03127	5.37217	5.31845	5.44135	5.43081	5.25429	5.54347	5.28643	5.84291	5.63346	5.1516	5.4673	0.0173959
WDR61	80349	WD repeat domain 61	6.88225	7.02987	6.73501	6.85752	6.97932	6.82085	6.65498	6.67828	6.97768	7.12696	6.94185	7.11271	7.36644	7.04236	7.19425	7.41956	7.50401	7.39073	7.08473	0.0419971
SAFB	6294	scaffold attachment factor B	5.77414	5.32714	5.72608	5.52307	5.77414	5.67034	5.63034	5.76579	5.79964	5.96743	5.88898	6.00619	5.98657	5.95295	5.77414	6.09469	5.96639	5.67673	5.73266	0.0237279
CLDN17	26285	claudin 17	7.41209	7.29271	7.35652	7.46857	7.42565	7.5345	7.20409	7.54294	7.56053	7.64672	7.73103	7.8806	7.92745	7.94441	8.04992	8.34759	8.48607	7.35247	7.28346	0.0373711
PFKFB2	5208	6-phosphofructo-2-kinase/fructose-2,6-biphosphatase 2	7.71669	7.66443	7.73023	7.7041	7.97751	7.85394	7.70738	7.85816	8.04149	7.93755	8.11426	7.66805	8.08729	7.64432	8.07964	8.07395	8.38757	7.85601	7.69795	0.0312969
TCF12	6938	transcription factor 12 (HTF4, helix-loop-helix transcription factors 4)	4.42772	4.56006	4.42605	4.33273	4.08442	4.17167	4.22564	4.08334	4.3335	4.42772	4.40822	4.67799	4.4322	4.73681	4.45069	4.59712	4.48197	4.3686	4.88866	0.00898994
BLZF1	8548	basic leucine zipper nuclear factor 1 (JEM-1)	4.25664	4.48282	4.2323	4.32245	4.01438	4.1549	4.2141	4.00255	4.35503	4.2788	4.41686	4.38217	4.47485	4.61046	4.49856	4.95618	4.65571	4.47467	4.5636	0.0285327
KNG1	3827	kininogen 1	4.51453	4.64421	4.67879	4.75423	4.78814	4.71556	4.5631	4.65008	4.90499	4.8234	4.97842	4.9789	5.66272	5.56034	5.67433	5.78521	6.17447	4.67323	4.69896	0.0185068
ZNF272	10794	zinc finger protein 272	4.06988	3.98671	3.87468	3.98671	3.83341	3.94631	3.65912	3.67993	4.09888	3.97919	4.00706	4.10814	3.98671	4.28853	4.68456	4.12732	4.11699	4.1697	3.98671	0.0361353
PLXNB3	5365	plexin B3	6.88783	6.44838	6.58445	6.93699	6.91336	6.8653	7.1048	7.00948	7.15775	7.0906	7.27014	6.96402	7.16852	7.33791	7.54072	7.59207	7.25589	7.00557	6.79327	0.0317704
COMMD1	150684	copper metabolism (Murr1) domain containing 1	4.10427	4.05924	4.10428	3.9538	4.11082	4.17076	4.00662	4.17073	4.20693	4.25639	4.40286	4.53344	4.17829	4.48581	4.63925	4.63199	5.0601	4.19649	4.45799	0.0457897
ABHD5	51099	abhydrolase domain containing 5	5.41871	5.669	5.53786	5.10729	5.4302	5.42	5.43761	5.49433	5.48854	5.63518	5.62435	5.30779	5.56786	5.60685	5.63613	5.4302	5.42981	5.09728	5.29155	0.0495981
FLJ10891	55762	hypothetical protein FLJ10891	5.76707	5.95871	5.93531	5.87107	5.69399	5.76707	5.64694	5.92396	6.03915	5.90789	6.00909	5.70652	5.17467	5.72351	5.3623	5.49612	5.4598	5.76707	5.72054	0.0205642
HRMT1L4	56341	HMT1 hnRNP methyltransferase-like 4 (S. cerevisiae)	5.46426	5.80543	5.36025	5.40167	5.50032	5.65601	5.67938	5.57132	5.76373	5.69177	5.81332	5.73746	6.32805	6.2643	6.38816	6.33556	6.37739	5.61653	5.52094	0.0202629
FLJ10211	55095	hypothetical protein FLJ10211	7.12244	6.96056	6.94832	6.95464	7.12138	7.02966	7.09883	7.11269	7.18059	7.26727	7.31715	7.79041	7.91608	7.78319	8.1544	8.01784	8.16217	7.29281	7.29965	0.0163898
TNFRSF10C	8794	tumor necrosis factor receptor superfamily, member 10c, decoy without an intracellular domain	4.31786	4.18358	4.08571	4.32254	4.32023	4.25361	4.29103	4.2325	4.40452	4.47734	4.53009	5.12339	4.91939	5.95303	5.19765	5.18234	4.81754	4.20228	4.44471	0.0193252
RABGAP1	23637	RAB GTPase activating protein 1	5.60494	5.90613	5.58095	5.6438	5.5036	5.4949	5.57724	5.56523	5.68601	5.75983	5.7779	5.37965	5.95364	5.41426	5.71999	5.53512	5.66751	5.60936	5.6026	0.00473978
HTR4	3360	5-hydroxytryptamine (serotonin) receptor 4	4.31112	4.29225	4.49816	4.48777	4.52265	4.42115	4.34908	4.52343	4.5877	4.60198	4.74371	4.38773	4.78762	4.50708	4.75235	4.91081	4.72069	4.36791	4.42073	0.0398815
ZNF305	9753	zinc finger protein 305	4.52852	4.51365	4.54235	4.5609	4.33359	4.52378	4.26708	4.47063	4.602	4.61761	4.61652	4.53038	4.71192	4.71802	4.76388	4.80648	4.83646	4.67852	4.65186	0.032202
EPS15L1	58513	epidermal growth factor receptor pathway substrate 15-like 1	7.83092	7.85555	7.65656	7.539	7.72966	7.7123	7.66539	7.73194	7.85555	7.82969	7.88012	7.9908	8.11434	8.47728	8.30126	8.34138	8.88298	7.60817	7.99374	0.005481
C10orf18	54906	chromosome 10 open reading frame 18	4.9238	5.25694	4.68655	4.45921	4.39618	4.48777	4.54698	4.57958	4.66303	4.74363	4.61324	4.48269	5.01067	4.56682	4.86279	4.88394	4.5755	4.58192	4.55236	0.0172959
C9orf5	23731	chromosome 9 open reading frame 5	4.06032	4.6478	4.40561	4.49742	4.26481	4.44453	4.33577	4.47658	4.57024	4.62452	4.5534	4.76389	4.59041	4.47694	4.52227	4.78436	5.21153	4.58495	5.30501	0.0129915
LARS2	23395	leucyl-tRNA synthetase 2, mitochondrial	7.25153	7.21463	7.30082	6.90997	6.94943	7.08089	7.21463	6.99443	7.17088	7.18224	7.26946	7.43162	7.44541	7.57812	7.54175	7.91161	7.75276	7.09327	7.72843	0.0306196
ASB7	140460	ankyrin repeat and SOCS box-containing 7	6.17714	6.28651	6.14515	5.96037	6.15218	6.01549	5.97952	6.09414	6.17366	6.17998	6.29139	6.45698	6.70891	6.53479	6.97773	6.65475	6.48535	6.8355	6.43382	0.0202439
SPAG11	10407	sperm associated antigen 11	5.54738	5.28831	5.43584	5.32634	5.43584	5.41112	5.34696	5.29137	5.44575	5.57166	5.58102	6.07299	6.0003	6.57593	6.52044	6.38353	6.97921	5.31407	5.3922	0.0349275
SNCA	6622	synuclein, alpha (non A4 component of amyloid precursor)	5.09809	5.18524	5.27956	5.11066	5.25584	5.16983	5.04702	5.22358	5.27648	5.34547	5.35529	5.75388	5.40395	5.62882	5.66061	5.4353	6.07045	5.43508	5.32762	0.010939
LOC389677	389677	similar to RIKEN cDNA 3000004N20	5.12994	4.80218	5.03719	5.05296	4.98828	5.16693	4.9526	4.98405	5.23936	5.15856	5.1815	5.32242	5.95278	5.4607	5.81586	5.74605	5.9969	5.09484	5.42898	0.0110339
EPN2	22905	epsin 2	7.54315	7.63151	7.39974	7.18959	7.23444	7.1561	7.11191	6.95968	7.26556	7.27405	7.33903	7.86391	7.96271	8.15118	7.77925	8.04149	8.33314	7.54315	8.65774	0.0237417
JMJD3	23135	jumonji domain containing 3	8.11207	7.48155	7.84681	7.81669	7.99611	8.059	7.80081	7.805	8.03778	8.03213	8.08533	7.63845	7.90282	7.54918	7.941	7.90686	7.94544	7.97222	7.86396	0.044439
RFPL1	5988	ret finger protein-like 1	3.50467	3.42956	3.46719	3.57054	3.49218	3.59714	3.46412	3.39441	3.6496	3.66458	3.65861	3.8188	3.87088	3.82692	3.95571	3.79308	3.97189	3.53066	3.66313	0.0132208
TSPAN2	10100	tetraspanin 2	3.44862	3.89662	3.5221	3.41237	3.15693	3.39448	3.26624	3.26431	3.40342	3.45806	3.49662	3.37814	3.32485	3.55576	3.74921	3.45103	3.54209	3.20947	3.29415	0.0309959
IFNA2	3440	interferon, alpha 2	4.35955	4.08872	4.22947	3.98531	4.22947	4.18337	4.17524	4.09395	4.34868	4.25294	4.2481	4.1355	4.37103	4.17445	4.88865	4.34195	4.67749	4.21163	4.21894	0.0325389
CP110	9738	CP110 protein	6.58904	6.98579	6.81827	6.46519	6.41868	6.45407	6.49887	6.34695	6.53844	6.60509	6.59625	6.56084	6.6035	6.4174	5.84927	6.3248	5.97911	6.65244	7.0798	0.00525407
GPLD1	2822	glycosylphosphatidylinositol specific phospholipase D1	3.47908	3.49295	3.48405	3.25026	3.34568	3.4552	3.40074	3.41817	3.4971	3.48141	3.56186	3.82588	3.61619	3.49213	3.55946	3.70402	3.62443	3.43486	3.48164	0.0181368
LOC92017	92017	similar to RIKEN cDNA 4933437K13	5.97737	5.87439	5.88504	5.71341	5.96922	5.86725	5.90155	5.88679	5.94727	6.00419	6.04406	6.19611	6.69724	6.31182	6.23898	6.35088	6.75653	5.88026	5.76506	0.0418058
ST7L	54879	suppression of tumorigenicity 7 like	3.98148	4.06256	4.00877	3.96318	3.7622	3.95332	3.88916	3.93689	3.99944	3.99549	4.07105	3.95493	4.20965	4.12837	4.55826	4.39368	4.33145	4.03875	3.84452	0.0343581
REGL	5969	regenerating islet-derived-like, pancreatic stone protein-like, pancreatic thread protein-like (rat)	5.86129	5.6425	6.37556	5.85458	5.85631	6.05315	5.99966	5.965	6.01819	6.06752	6.10653	8.47738	8.84006	9.77004	8.94257	8.48404	8.57354	5.58156	5.70731	0.045683
LOC442533	442533	similar to T-cell receptor gamma chain V region PT-gamma-1/2 precursor	5.0078	4.82825	5.10901	5.28368	5.14171	5.1555	5.09162	5.20471	5.28368	5.30987	5.28368	5.25999	5.88725	5.67576	5.65741	5.93375	5.82361	5.1327	5.28368	0.0206779
FXYD2	486	FXYD domain containing ion transport regulator 2	3.54283	3.40776	3.44337	3.37457	3.43314	3.40403	3.3156	3.24963	3.43314	3.43314	3.49795	3.37233	3.43266	3.44627	3.67159	3.56592	3.77993	3.34715	3.42101	0.0449481
FLJ32440	286053	hypothetical protein FLJ32440	3.74748	3.69725	3.76434	3.60749	3.74485	3.55072	3.68925	3.69739	3.73477	3.76434	3.76434	3.83574	3.85017	4.61408	4.35816	4.0129	4.61814	3.71788	3.73653	0.0479565
PRKAG2	51422	protein kinase, AMP-activated, gamma 2 non-catalytic subunit	3.66296	3.67414	3.67824	3.60962	3.59535	3.64625	3.58095	3.58679	3.6907	3.67414	3.67414	3.77642	3.62509	3.65408	3.64752	3.80293	3.97779	3.51779	4.56032	0.0015059
GPR17	2840	G protein-coupled receptor 17	4.84947	4.95971	5.06197	4.9823	4.9516	5.04212	5.04212	4.99767	5.07035	5.07035	5.04142	5.01413	5.27702	5.42164	5.2469	5.58995	5.20241	4.99761	4.95694	0.0297731
PTCH	5727	patched homolog (Drosophila)	5.25438	5.0008	5.09114	5.36135	5.43278	5.42549	5.29738	5.39873	5.30007	5.29438	5.31106	5.52139	5.92853	5.89639	6.38191	6.20983	6.26866	5.28301	5.1252	0.0292804
